# Supplementary material for: Proteomic Analysis of KCNK3 Loss of Expression Identified Dysregulated Pathways in Pulmonary Vascular Cells
Source: Int J Mol Sci. 2020 Oct 7;21(19):7400. doi: 10.3390/ijms21197400 (PMC7582549; doi:10.3390/ijms21197400)
Supplement: Supplementary file 1 [file ijms-21-07400-s001.zip]

Archive with 6 entries (6 files):
- Supplementary file/Supplemental Table 1.xlsx
- Supplementary file/Supplemental Table 2.xlsx
- Supplementary file/Supplemental Table 3.xlsx
- Supplementary file/Supplemental Table 4.xlsx
- Supplementary file/Supplemental Table 5.xlsx
- Supplementary file/Supplemental Table 6.xlsx
