# Supplementary material for: Proteomic Analysis of KCNK3 Loss of Expression Identified Dysregulated Pathways in Pulmonary Vascular Cells
Source: Int J Mol Sci. 2020 Oct 7;21(19):7400. doi: 10.3390/ijms21197400 (PMC7582549; doi:10.3390/ijms21197400)
Supplement: Supplementary file 1 [file ijms-21-07400-s001.zip › Supplementary file/Supplemental Table 1.xlsx]

## Sheet: Data Volcano Plot
Proteomic analysis of KCNK3 loss of expression identified dysregulated pathways in pulmonary vascular cells Hélène Le Ribeuz, Florent Dumont, Guillaume Ruellou, Thierry Balliau, Mélanie Lambert, Marceau Quatredeniers, Barbara Girerd, Sylvia Cohen-Kaminsky, Barbara Girerd, Olaf Mercier, Stéphanie Nicolaÿ, Marc Humbert, David Montani, Véronique Capuano and Fabrice Antigny
Table 1. Proteins differentially expressed in hPAECs treated with siKCNK3 vs siControl
db	UniprotID	Symbol	p value	ratio	Fold change
sp	O14979	HNRDL_HUMAN	1.73357261826643e-05	1.32466175484814	1.32466175484814
sp	Q8IVF2	AHNK2_HUMAN	2.95890709581108e-05	2.02344483217956	2.02344483217956
sp	O14879	IFIT3_HUMAN	5.6440911444184e-05	0.0645177512446155	-15.4996102732805
sp	Q9Y3Z3	SAMH1_HUMAN	9.3661284987883e-05	0.310528954595195	-3.22031161732921
sp	P09914	IFIT1_HUMAN	0.000211602178447003	0.0734251485593365	-13.6193119063542
sp	Q9BZZ5	API5_HUMAN	0.000247520941071633	0.812832095199027	-1.23026638085095
sp	Q04760	LGUL_HUMAN	0.000255477859140312	0.778943858068718	-1.28378956922436
sp	P16333	NCK1_HUMAN	0.000504392707784331	0.415887958995679	-2.40449375455563
sp	P04179	SODM_HUMAN	0.000660215458014796	0.61796192744891	-1.6182226696849
sp	O43237	DC1L2_HUMAN	0.000682448021519355	0.408364418804197	-2.44879317088466
sp	Q15717	ELAV1_HUMAN	0.000718533516114526	1.20391235163857	1.20391235163857
sp	P10253	LYAG_HUMAN	0.000913420186038652	0.735019804891411	-1.36050755822523
sp	P61073	CXCR4_HUMAN	0.000921340840784269	0.54823438483832	-1.82403736003336
tr	B4DVA7	B4DVA7_HUMAN	0.000971662231362474	0.793025681355624	-1.26099321057367
sp	P09601	HMOX1_HUMAN	0.00118227292803525	1.67814469815049	1.67814469815049
sp	P42785	PCP_HUMAN	0.00124291577384111	0.736267031868257	-1.3582028757454
sp	O75179	ANR17_HUMAN	0.00127504012307384	Inf	Inf
sp	Q15654	TRIP6_HUMAN	0.00135304945611138	1.23039722626477	1.23039722626477
sp	O95302	FKBP9_HUMAN	0.00137738932364646	0.788797570608478	-1.26775238319839
sp	Q14151	SAFB2_HUMAN	0.00148993052309496	1.92264514305923	1.92264514305923
sp	P39687	AN32A_HUMAN	0.00150791299395862	0.792784853632883	-1.26137626799701
sp	O75822	EIF3J_HUMAN	0.00152095176664855	1.12013601192266	1.12013601192266
sp	P04114	APOB_HUMAN	0.00153920698692029	2.14540176423509	2.14540176423509
sp	Q15036	SNX17_HUMAN	0.00158128246700049	1.2638146818255	1.2638146818255
sp	Q92930	RAB8B_HUMAN	0.00161502800429695	0.809685491459821	-1.23504744811106
sp	P04406	G3P_HUMAN	0.00174381558059769	0.710628121722246	-1.40720577955238
sp	Q92905	CSN5_HUMAN	0.00179926430899064	0.783799246494183	-1.27583689889069
tr	Q5CZB5	Q5CZB5_HUMAN	0.00188210680603036	1.55911943260759	1.55911943260759
sp	Q9Y6M1	IF2B2_HUMAN	0.00190184507044095	1.16267503186838	1.16267503186838
sp	Q15149	PLEC_HUMAN	0.00190460952146189	1.55253628201454	1.55253628201454
sp	O00273	DFFA_HUMAN	0.0019183946365633	0.843442442934054	-1.1856173570319
sp	P35580	MYH10_HUMAN	0.00194473710901706	1.5678018201502	1.5678018201502
sp	Q8WUM0	NU133_HUMAN	0.00197602825380278	1.7034504601077	1.7034504601077
sp	P53634	CATC_HUMAN	0.00200990030281672	0.787614101163468	-1.26965730872872
sp	Q8WXX5	DNJC9_HUMAN	0.00216844551596181	0.768410941175348	-1.30138698763245
sp	P31942	HNRH3_HUMAN	0.00226299376855666	1.33022538154041	1.33022538154041
sp	O75390	CISY_HUMAN	0.00226694238303947	0.885011778398832	-1.1299284646914
sp	Q5T447	HECD3_HUMAN	0.0023004942505676	1.25946349987766	1.25946349987766
sp	P20592	MX2_HUMAN	0.00232204388452517	0.353164605778067	-2.8315408272493
sp	Q9Y230	RUVB2_HUMAN	0.00237211496083849	0.891020790954894	-1.1223082672721
sp	P20645	MPRD_HUMAN	0.00243981315361233	1.11938614190205	1.11938614190205
sp	O75569	PRKRA_HUMAN	0.00258219220366224	0.766001668106546	-1.30548018579629
sp	Q13242	SRSF9_HUMAN	0.0028924994414631	1.35274001563529	1.35274001563529
sp	P27695	APEX1_HUMAN	0.00290602516989801	0.86295796003906	-1.15880500129431
sp	P48643	TCPE_HUMAN	0.00299654142500421	0.887516148649445	-1.1267400615997
sp	Q9Y6K5	OAS3_HUMAN	0.00304457062085475	0.342718733493261	-2.91784458295351
sp	P29728	OAS2_HUMAN	0.00307102155026672	0.319256704050085	-3.13227564938815
tr	A0A0A0MSZ4	A0A0A0MSZ4_HUMAN	0.00307266154424849	0.876942829218862	-1.14032519188366
sp	P46821	MAP1B_HUMAN	0.00310876763502969	1.86623924693307	1.86623924693307
sp	A0A0B4J2D5	GAL3B_HUMAN	0.00312815222567747	0.860309875930153	-1.16237187085504
sp	Q53FT3	HIKES_HUMAN	0.00314036120509724	0.757723802740368	-1.31974209650459
sp	Q9NZJ9	NUDT4_HUMAN	0.00315063293125637	0.808570155767074	-1.23675106342667
sp	P51812	KS6A3_HUMAN	0.00328903175513483	1.21842002740995	1.21842002740995
sp	Q96C19	EFHD2_HUMAN	0.00356974954899287	1.40019983340738	1.40019983340738
sp	P22626	ROA2_HUMAN	0.00362836627444796	1.32130560013957	1.32130560013957
sp	Q9H0A0	NAT10_HUMAN	0.00363994814787136	1.48838499357981	1.48838499357981
sp	P33993	MCM7_HUMAN	0.00373561068913197	0.647882352145611	-1.54349010539996
sp	P02794	FRIH_HUMAN	0.00379168917984374	0.729014164982582	-1.37171545908699
tr	A0A1B0GW05	A0A1B0GW05_HUMAN	0.00389652793009958	0.582132654249962	-1.71782151834178
tr	G1ENZ4	G1ENZ4_HUMAN	0.003910518405617	0.726069699002171	-1.37727824391279
sp	Q92841	DDX17_HUMAN	0.00412576164375928	1.13114823255005	1.13114823255005
sp	P17987	TCPA_HUMAN	0.0043630089630531	0.848761998575316	-1.17818658431756
sp	Q9UKV3	ACINU_HUMAN	0.00436475623567991	1.30740302747194	1.30740302747194
sp	Q02952	AKA12_HUMAN	0.00491029844675323	1.66973990505359	1.66973990505359
sp	Q9NRV9	HEBP1_HUMAN	0.00519388875867944	1.16956572275305	1.16956572275305
sp	Q13177	PAK2_HUMAN	0.00528051951159344	0.914198838330309	-1.09385393863155
sp	Q12965	MYO1E_HUMAN	0.00532631195474861	1.31648136138411	1.31648136138411
sp	O60664	PLIN3_HUMAN	0.00547776662936788	1.1432839542471	1.1432839542471
tr	A0A024RB53	A0A024RB53_HUMAN	0.0055516043862736	1.15219153864389	1.15219153864389
sp	Q15599	NHRF2_HUMAN	0.00557021710468435	1.16715694286327	1.16715694286327
sp	P17050	NAGAB_HUMAN	0.00558130475626706	0.851148273249255	-1.17488342681176
sp	P11166	GTR1_HUMAN	0.00558419949488072	1.25269356584156	1.25269356584156
sp	Q96TC7	RMD3_HUMAN	0.00561759106420714	1.28595360013985	1.28595360013985
sp	Q8NHP8	PLBL2_HUMAN	0.00585821583797778	0.847926309651466	-1.17934776715567
sp	P13473	LAMP2_HUMAN	0.00592314844670881	0.824620008066874	-1.21267976791427
sp	P51858	HDGF_HUMAN	0.0060618071662552	0.814237271118146	-1.22814323965637
sp	Q9UBN6	TR10D_HUMAN	0.0060625161489252	1.7932966308968	1.7932966308968
sp	P10620	MGST1_HUMAN	0.00628381437376345	1.13714174271067	1.13714174271067
sp	P55210	CASP7_HUMAN	0.0062845528997865	0.738817981128885	-1.35351334908233
sp	Q8WX93	PALLD_HUMAN	0.00641208320864294	1.24224024563113	1.24224024563113
sp	Q8N8J7	F241A_HUMAN	0.00661629501193341	0.830613247144794	-1.20392975122594
sp	O43707	ACTN4_HUMAN	0.00662492545328043	1.19617068353652	1.19617068353652
sp	Q53FA7	QORX_HUMAN	0.00676092588098528	0.833096067352031	-1.20034176031879
sp	Q92890	UFD1_HUMAN	0.00678303425265339	0.854155974262534	-1.17074636264575
sp	P21399	ACOC_HUMAN	0.00702092593922383	1.3011407468948	1.3011407468948
sp	Q9H936	GHC1_HUMAN	0.00711215550755854	0.780286372293316	-1.28158075740953
sp	P46063	RECQ1_HUMAN	0.00716020241027463	0.77671656454106	-1.28747093296623
sp	Q8TCE6	FA45A_HUMAN	0.00722841061836105	1.65259265435092	1.65259265435092
sp	P38159	RBMX_HUMAN	0.00736167866778652	1.47322922941893	1.47322922941893
sp	Q14764	MVP_HUMAN	0.00744685610742528	1.11157183577202	1.11157183577202
sp	Q9BYB0	SHAN3_HUMAN	0.00776104646555619	1.60661866681529	1.60661866681529
sp	P16949	STMN1_HUMAN	0.00791377037193999	0.664942879952836	-1.50388857471627
sp	P15121	ALDR_HUMAN	0.00794815257097832	0.931753168026162	-1.07324561301832
sp	O95861	BPNT1_HUMAN	0.00798134749875853	0.892212950512964	-1.12080865831982
sp	O00391	QSOX1_HUMAN	0.00803316103805506	1.63350133923199	1.63350133923199
sp	Q92820	GGH_HUMAN	0.00808515209207471	0.777127717037656	-1.28678977480293
sp	Q9NPJ3	ACO13_HUMAN	0.00811876620949773	0.841363569652007	-1.18854682573623
sp	Q14974	IMB1_HUMAN	0.00812598947731647	1.20641635737988	1.20641635737988
sp	Q96AY3	FKB10_HUMAN	0.00856041188965678	0.830196358443163	-1.20453431267184
sp	Q00577	PURA_HUMAN	0.00869168826356569	1.1154608322626	1.1154608322626
tr	B4E2S3	B4E2S3_HUMAN	0.00882503757878146	1.24524879982534	1.24524879982534
sp	P11216	PYGB_HUMAN	0.00884924955560797	1.19522087843498	1.19522087843498
sp	Q8WUP2	FBLI1_HUMAN	0.00885640810530801	0.716368878189202	-1.39592887190709
sp	P07686	HEXB_HUMAN	0.00893033383128959	0.733560269042282	-1.36321450629486
sp	P26583	HMGB2_HUMAN	0.00924023905351056	0.937440948480307	-1.06673385840581
sp	P49903	SPS1_HUMAN	0.00931983047624497	0.895871512339673	-1.11623149773831
sp	P05455	LA_HUMAN	0.00932668561492306	0.853036482117746	-1.17228280497149
sp	Q96GK7	FAH2A_HUMAN	0.00935911400444076	0.823439962368033	-1.21441762083567
sp	Q8TDQ7	GNPI2_HUMAN	0.00957378733760055	1.13085043383192	1.13085043383192
sp	Q9Y287	ITM2B_HUMAN	0.00974294862952657	0.722273849223948	-1.38451641447971
sp	Q9HAV4	XPO5_HUMAN	0.00982460419585698	1.28787242898863	1.28787242898863
sp	P30086	PEBP1_HUMAN	0.00986034151822685	0.877611582643366	-1.13945624667806
sp	P02649	APOE_HUMAN	0.00998879095479026	1.39226992646786	1.39226992646786
sp	P50281	MMP14_HUMAN	0.010228303501219	0.789097593771379	-1.26727037047552
tr	D3DVC4	D3DVC4_HUMAN	0.0104511820094608	1.63912414315174	1.63912414315174
sp	P25205	MCM3_HUMAN	0.0107885854554379	0.700669601054552	-1.42720620174607
sp	P21283	VATC1_HUMAN	0.0111216386931389	1.24940833308651	1.24940833308651
sp	P32119	PRDX2_HUMAN	0.0114939016684791	0.879685873906438	-1.13676941924653
sp	O60502	OGA_HUMAN	0.0117122123047742	1.22393361684748	1.22393361684748
sp	P62995	TRA2B_HUMAN	0.0121506406505731	1.21382207291875	1.21382207291875
sp	Q16539	MK14_HUMAN	0.0122355202144345	0.562346808293773	-1.77826207111252
sp	Q14204	DYHC1_HUMAN	0.0122493313051062	1.38248285476443	1.38248285476443
sp	Q8N3V7	SYNPO_HUMAN	0.0125495199744348	1.27566853944144	1.27566853944144
sp	P42892	ECE1_HUMAN	0.012636060322463	0.809490558362284	-1.23534485939298
sp	Q8NBK3	SUMF1_HUMAN	0.0126708919909848	0.768614050453212	-1.30104309101603
sp	Q96CX2	KCD12_HUMAN	0.0128691244531944	0.891083919513236	-1.122228757698
sp	Q9H0U4	RAB1B_HUMAN	0.0130517525910054	0.594585163041476	-1.68184485950626
sp	P08195	4F2_HUMAN	0.0130986383687604	1.36841243458095	1.36841243458095
sp	Q9UHD9	UBQL2_HUMAN	0.0131525916637321	0.595929445663413	-1.67805099626644
tr	B2R959	B2R959_HUMAN	0.0131564026128238	1.24453060449814	1.24453060449814
sp	P63279	UBC9_HUMAN	0.0132089639577576	0.838057670406652	-1.19323530505337
sp	Q9NUV9	GIMA4_HUMAN	0.0133713263451625	0.671632816312868	-1.48890878425179
sp	O14964	HGS_HUMAN	0.0133859831832733	0.782504781225295	-1.27794746306104
sp	Q14694	UBP10_HUMAN	0.0134115327820152	1.21560029319923	1.21560029319923
sp	P62913	RL11_HUMAN	0.0134718789091157	0.565296922930141	-1.76898185614851
sp	O96019	ACL6A_HUMAN	0.01356030989882	0.282005420900829	-3.54603112523735
sp	O95336	6PGL_HUMAN	0.0135744789584863	0.937290033841769	-1.06690561501139
sp	O15247	CLIC2_HUMAN	0.0138381468327131	1.33759578044926	1.33759578044926
sp	P53701	CCHL_HUMAN	0.0139074966821926	1.18588618223417	1.18588618223417
sp	Q9BZL6	KPCD2_HUMAN	0.0139647921770488	0.773513029968464	-1.292803044366
sp	O60832	DKC1_HUMAN	0.0142005309359205	1.26019049466765	1.26019049466765
sp	P36507	MP2K2_HUMAN	0.0144640630346235	0.878328554570436	-1.13852611849682
tr	B3KW67	B3KW67_HUMAN	0.0150154108357222	1.16921201096194	1.16921201096194
sp	Q6P9B6	MEAK7_HUMAN	0.0151106271446792	1.14844474776571	1.14844474776571
sp	P60174	TPIS_HUMAN	0.0152814035775098	0.886950536730037	-1.12745858826215
sp	P57088	TMM33_HUMAN	0.0156482269680022	0.894535663566746	-1.11789841448326
sp	Q9NUU7	DD19A_HUMAN	0.0157497450377577	0.409589504175287	-2.44146881159348
sp	Q9Y639	NPTN_HUMAN	0.0158010951333067	0.588743883507293	-1.69853144637827
sp	Q13162	PRDX4_HUMAN	0.0158347799769332	0.857010228914172	-1.16684721635936
sp	Q9H488	OFUT1_HUMAN	0.0159412519144525	0.878231148378015	-1.13865239447141
sp	O95486	SC24A_HUMAN	0.0159720864045872	0.741935686848509	-1.34782571822048
sp	P06733	ENOA_HUMAN	0.0160506120228134	0.919306113992705	-1.08777694913485
sp	Q96H79	ZCCHL_HUMAN	0.0161964594922274	0.571584503360877	-1.74952258873372
sp	Q9HDC9	APMAP_HUMAN	0.0162348841138507	0.712872223111465	-1.40277593596691
sp	P56945	BCAR1_HUMAN	0.016367806115285	1.17769763770754	1.17769763770754
sp	P06493	CDK1_HUMAN	0.0164763766634335	0.782357415387556	-1.27818817887043
tr	Q86UY0	Q86UY0_HUMAN	0.016527520209573	0.560534795270793	-1.78401057068527
sp	P00505	AATM_HUMAN	0.0169874451533413	0.911555531465507	-1.09702587004469
sp	Q96GG9	DCNL1_HUMAN	0.0171821406373594	1.27279273750107	1.27279273750107
sp	P61289	PSME3_HUMAN	0.0178895539367316	0.805650718628393	-1.24123267922169
sp	P50454	SERPH_HUMAN	0.0180838426006043	0.907155530728358	-1.10234680396767
sp	P49184	DNSL1_HUMAN	0.0186812937129691	1.28621600772092	1.28621600772092
sp	Q99439	CNN2_HUMAN	0.0190561809678482	1.20997737090913	1.20997737090913
sp	Q9UHD1	CHRD1_HUMAN	0.0191884790586566	1.27644323980516	1.27644323980516
sp	Q9UGP8	SEC63_HUMAN	0.019292907326643	1.1484229421806	1.1484229421806
sp	P35579	MYH9_HUMAN	0.0194310356240994	1.49608142454768	1.49608142454768
sp	P69905	HBA_HUMAN	0.019564305763109	1.59967052468562	1.59967052468562
tr	A0A1V0E3Z3	A0A1V0E3Z3_HUMAN	0.0196069600273635	0.596624586481317	-1.67609586104664
sp	Q6NZI2	CAVN1_HUMAN	0.019643014529503	1.16181920554341	1.16181920554341
sp	Q02750	MP2K1_HUMAN	0.0199069563871002	0.862734687701716	-1.15910489546207
sp	Q9HB40	RISC_HUMAN	0.0199739932881506	0.57229336648635	-1.74735556719729
sp	Q06323	PSME1_HUMAN	0.0199960126355742	0.827202152008775	-1.20889434048449
tr	G8JLA2	G8JLA2_HUMAN	0.020561932556212	1.53807136274109	1.53807136274109
sp	Q709C8	VP13C_HUMAN	0.0209437576601075	1.7873586744642	1.7873586744642
sp	Q96HE7	ERO1A_HUMAN	0.0210194516300702	1.12172364243641	1.12172364243641
sp	Q14498	RBM39_HUMAN	0.0210920836619362	1.24697796975165	1.24697796975165
sp	A6NDG6	PGP_HUMAN	0.0212327478142026	0.281992753455014	-3.54619041712194
sp	P48507	GSH0_HUMAN	0.0213505162774678	1.33453411852363	1.33453411852363
sp	Q15637	SF01_HUMAN	0.0215273546536138	0.709225159358264	-1.40998946075861
sp	Q9HD20	AT131_HUMAN	0.0216174038920094	1.29001715752258	1.29001715752258
sp	P32322	P5CR1_HUMAN	0.0220820007112242	0.900766873062882	-1.11016516027027
sp	P36578	RL4_HUMAN	0.0221018124207153	0.893353621557022	-1.11937756322866
sp	P42677	RS27_HUMAN	0.0222624284158684	0.784631866334962	-1.27448303198674
sp	Q96CW1	AP2M1_HUMAN	0.022284275613103	0.885373921298512	-1.1294662920875
sp	Q9BQ69	MACD1_HUMAN	0.0223631805749317	0.900830116517364	-1.11008722029191
sp	Q9Y2Z4	SYYM_HUMAN	0.0224661505395798	0.886438426265655	-1.12810994014864
sp	O95858	TSN15_HUMAN	0.0225734901188352	1.14959767359502	1.14959767359502
sp	P21796	VDAC1_HUMAN	0.0232568610727049	1.20375631605637	1.20375631605637
sp	Q9Y4K0	LOXL2_HUMAN	0.023269027179883	1.28591009273854	1.28591009273854
sp	Q16775	GLO2_HUMAN	0.0237142885939646	0.874232816201911	-1.1438600581759
sp	Q07065	CKAP4_HUMAN	0.0237158426065105	1.12890251840372	1.12890251840372
tr	A0A059QFD5	A0A059QFD5_HUMAN	0.0237705572046518	1.20438955626574	1.20438955626574
sp	Q8IVG5	SAM9L_HUMAN	0.0239694348288958	0.465931862620939	-2.14623656423676
sp	O15533	TPSN_HUMAN	0.0240076941454953	0.733263582214542	-1.36376607846783
sp	Q08AF3	SLFN5_HUMAN	0.0240469577801266	0.679066464573308	-1.47260990222563
sp	Q6NUM9	RETST_HUMAN	0.0240569770670918	0.832517519309777	-1.20117592339568
sp	Q99873	ANM1_HUMAN	0.0240781131509347	0.896971465433547	-1.11486266680363
sp	P16930	FAAA_HUMAN	0.0244599760090816	1.15105182375925	1.15105182375925
sp	Q9H307	PININ_HUMAN	0.0246920318882225	1.63078327819497	1.63078327819497
sp	Q7Z7H5	TMED4_HUMAN	0.0251999478782014	0.311222901722558	-3.2131311496204
sp	Q9P1F3	ABRAL_HUMAN	0.025578531253628	0.851868058773537	-1.17389070960089
sp	P19474	RO52_HUMAN	0.0257034010468784	0.76759760049584	-1.30276592755636
sp	P62750	RL23A_HUMAN	0.0257870489019211	0.819065990356772	-1.22090284760135
sp	O00186	STXB3_HUMAN	0.0259958676004163	0.676860640290936	-1.47740899747128
sp	P52272	HNRPM_HUMAN	0.0260796023651266	1.28952716318705	1.28952716318705
sp	P61916	NPC2_HUMAN	0.0263561103175534	0.792453398519299	-1.26190385689367
sp	Q15365	PCBP1_HUMAN	0.0270781040084615	0.89874761653313	-1.11265941806605
sp	Q15629	TRAM1_HUMAN	0.0271215687474499	1.15126065609301	1.15126065609301
sp	P14866	HNRPL_HUMAN	0.0273123263400602	1.24278778524617	1.24278778524617
tr	A0A024RDE8	A0A024RDE8_HUMAN	0.0279574918521123	0.786069204671448	-1.27215262225922
sp	O43847	NRDC_HUMAN	0.0279625904524794	0.887109595141118	-1.12725643536853
sp	Q9Y5S1	TRPV2_HUMAN	0.0280257549446705	1.35406706052252	1.35406706052252
sp	P09417	DHPR_HUMAN	0.0281153763359189	0.687860305605099	-1.45378355438074
sp	O43294	TGFI1_HUMAN	0.0281703251666737	1.26532056067913	1.26532056067913
sp	Q9Y5K5	UCHL5_HUMAN	0.0282266669324982	0.858540120979984	-1.16476793054068
sp	O75695	XRP2_HUMAN	0.0283281421169919	1.11810051982667	1.11810051982667
sp	Q86T13	CLC14_HUMAN	0.029426061212488	0.744665735798462	-1.34288440024403
sp	O00567	NOP56_HUMAN	0.0295022508183359	1.35856784421491	1.35856784421491
sp	P55072	TERA_HUMAN	0.0295022520370879	1.12329770209764	1.12329770209764
sp	P42566	EPS15_HUMAN	0.0296854388891151	1.33084048051459	1.33084048051459
sp	Q9Y570	PPME1_HUMAN	0.0298132609775166	0.907819616737677	-1.10154041790106
sp	P09622	DLDH_HUMAN	0.0300022404667236	0.827919181173019	-1.20784736329357
sp	Q96C86	DCPS_HUMAN	0.0303234382620219	0.899915373450971	-1.111215598157
tr	A0A024R7F7	A0A024R7F7_HUMAN	0.0304482316592776	0.474076283959111	-2.10936516724437
sp	Q14789	GOGB1_HUMAN	0.0307291237454366	1.47318701569641	1.47318701569641
sp	P08621	RU17_HUMAN	0.0307755814787358	0.874018923307095	-1.14413998751448
tr	H3BPE1	H3BPE1_HUMAN	0.0309415835161513	1.95654012217841	1.95654012217841
sp	Q13151	ROA0_HUMAN	0.0312816791332295	1.11755871575069	1.11755871575069
sp	P56192	SYMC_HUMAN	0.0312955935579473	1.1611495548195	1.1611495548195
tr	Q59ET0	Q59ET0_HUMAN	0.0313994038701623	0.415473561005025	-2.40689202360076
sp	P43243	MATR3_HUMAN	0.0316829329093701	1.40474407213513	1.40474407213513
sp	Q99805	TM9S2_HUMAN	0.0318806370395206	0.885777972155786	-1.12895108191303
sp	Q9UBR2	CATZ_HUMAN	0.0318832102433341	0.698598536926006	-1.43143729501672
sp	Q9NVH1	DJC11_HUMAN	0.0319405024459193	1.33331960902201	1.33331960902201
sp	P49411	EFTU_HUMAN	0.0320548632433604	0.847323406952327	-1.18018691776358
sp	Q8IWT6	LRC8A_HUMAN	0.0321268502480259	1.24070081934876	1.24070081934876
sp	Q8TC07	TBC15_HUMAN	0.0324179720301094	1.140553864998	1.140553864998
sp	P83111	LACTB_HUMAN	0.0324830901585023	1.28944368455155	1.28944368455155
sp	O95786	DDX58_HUMAN	0.0327058654310977	0.453536190498785	-2.20489570832315
sp	P62070	RRAS2_HUMAN	0.032901928206818	1.16853621518872	1.16853621518872
sp	Q2M389	WASC4_HUMAN	0.0329030041947015	1.34264899688761	1.34264899688761
tr	Q6LAF9	Q6LAF9_HUMAN	0.0329224443142531	0.688255041644207	-1.45294976352233
sp	Q6FI81	CPIN1_HUMAN	0.0330305616863445	0.854752902146291	-1.16992875659035
sp	P17302	CXA1_HUMAN	0.0330567209622265	0.30665337489401	-3.26101090635521
sp	Q16576	RBBP7_HUMAN	0.033077800873316	0.924772298579	-1.08134726952418
sp	Q9NR46	SHLB2_HUMAN	0.0332093054081611	0.884305176337839	-1.13083133148817
sp	P29218	IMPA1_HUMAN	0.0332208324964247	0.858942276185824	-1.16422258832171
sp	Q9UNF0	PACN2_HUMAN	0.0332643605084047	0.744634928946311	-1.34293995772538
tr	F8VRH0	F8VRH0_HUMAN	0.0335696824797811	0.878677482382136	-1.13807400331798
sp	P42224	STAT1_HUMAN	0.0336558473711941	0.56991593777098	-1.75464473569758
sp	P99999	CYC_HUMAN	0.0337963630675442	0.844400206803637	-1.18427256642365
sp	Q9NP79	VTA1_HUMAN	0.0338734545013048	1.50651936038546	1.50651936038546
tr	E9PLY5	E9PLY5_HUMAN	0.0339120950537852	1.72477606057845	1.72477606057845
sp	Q99733	NP1L4_HUMAN	0.0342569967326897	0.824911881773777	-1.21225069258275
sp	Q9H8Y8	GORS2_HUMAN	0.034512830997999	0.757246527304829	-1.3205739002319
sp	Q15631	TSN_HUMAN	0.0345701174420195	0.662715683589409	-1.50894271067162
sp	P11021	BIP_HUMAN	0.0348644085121651	0.748425785764305	-1.3361378229089
sp	Q9H1E5	TMX4_HUMAN	0.0350475912527217	0.801759901935539	-1.24725618927298
sp	Q13131	AAPK1_HUMAN	0.0352998894292209	0.845871528011144	-1.18221262554049
sp	Q86V48	LUZP1_HUMAN	0.0353325342332095	1.15867181865275	1.15867181865275
sp	P15559	NQO1_HUMAN	0.0359025191029376	1.12805432003532	1.12805432003532
sp	O00303	EIF3F_HUMAN	0.0362567302489271	0.885292234560289	-1.12957050899321
sp	P00352	AL1A1_HUMAN	0.0365061585123527	0.790303018153685	-1.26533744276494
sp	P19525	E2AK2_HUMAN	0.0366292822513702	0.642400136004204	-1.55666218600155
sp	Q969M3	YIPF5_HUMAN	0.0366558835413049	0.906794485262221	-1.10278570971991
sp	Q13425	SNTB2_HUMAN	0.036806545285093	0.809659154913739	-1.2350876216629
sp	P04632	CPNS1_HUMAN	0.0368986254993726	0.937690773570954	-1.06644965289757
sp	Q92552	RT27_HUMAN	0.0375527253955121	0.814048586396289	-1.22842790554664
sp	P17844	DDX5_HUMAN	0.0376334678734867	1.12450204816585	1.12450204816585
sp	Q08257	QOR_HUMAN	0.0382095032745448	0.888025848746151	-1.12609334673304
sp	Q9Y2S2	CRYL1_HUMAN	0.0382607728582608	0.850688543533147	-1.17551835816046
sp	P49757	NUMB_HUMAN	0.0382766250594302	1.19230659735645	1.19230659735645
sp	P21980	TGM2_HUMAN	0.038305471517522	1.19843540450091	1.19843540450091
sp	Q00537	CDK17_HUMAN	0.0385462964011041	0.783390238353663	-1.2765030134937
sp	Q8IYM9	TRI22_HUMAN	0.0392955738945428	0.779440904586255	-1.28297090147049
sp	O43684	BUB3_HUMAN	0.0393842002132286	0.849319414819006	-1.177413329487
sp	P22087	FBRL_HUMAN	0.0396964719580558	1.31814852902658	1.31814852902658
sp	P00568	KAD1_HUMAN	0.0397947905833433	0.818819369702457	-1.22127057199854
sp	Q15257	PTPA_HUMAN	0.0409094529946524	0.949798517345677	-1.0528548757842
sp	Q9P287	BCCIP_HUMAN	0.0411537682482241	0.805659710770138	-1.24121882555613
tr	A0A140VKE1	A0A140VKE1_HUMAN	0.0412515729340366	1.972127993151	1.972127993151
sp	O00571	DDX3X_HUMAN	0.0412558161336278	1.21489738939419	1.21489738939419
sp	O43149	ZZEF1_HUMAN	0.0416744013551015	0.920793650583147	-1.08601965203245
sp	Q53H12	AGK_HUMAN	0.0417830414539642	1.45732409301778	1.45732409301778
sp	P62314	SMD1_HUMAN	0.0418223100185264	0.911471309042332	-1.097127238213
sp	P62993	GRB2_HUMAN	0.044216048035682	0.862831383584878	-1.15897499676613
sp	P17096	HMGA1_HUMAN	0.0444486821664702	1.48760215547732	1.48760215547732
sp	P60900	PSA6_HUMAN	0.0448736241325658	0.91840197029071	-1.08884783825481
sp	P80217	IN35_HUMAN	0.0450210513668721	0.633741684388666	-1.57792997467831
sp	O14980	XPO1_HUMAN	0.0451552717076582	0.905479285727352	-1.10438749484669
sp	O60506	HNRPQ_HUMAN	0.0454241471493486	1.15679087558806	1.15679087558806
sp	P37840	SYUA_HUMAN	0.0455001844070731	0.899189853331164	-1.11211219332088
sp	P25774	CATS_HUMAN	0.0455643271891056	0.737028145446679	-1.35680028799164
sp	P62310	LSM3_HUMAN	0.0458128937742567	0.919057700895366	-1.08807096553979
sp	P07948	LYN_HUMAN	0.0459154866114398	0.871273432277095	-1.14774531502295
sp	P07738	PMGE_HUMAN	0.0459910665780536	0.768129945890121	-1.30186305761219
sp	P61513	RL37A_HUMAN	0.0463011784096274	0.871272511166358	-1.14774652842119
sp	Q96JJ7	TMX3_HUMAN	0.046309844177713	0.603960150261514	-1.65573837871092
tr	E0WMV9	E0WMV9_HUMAN	0.0473405970272048	0.65458776260582	-1.52767903270777
sp	O00159	MYO1C_HUMAN	0.0475850499363616	1.34993586602131	1.34993586602131
tr	H6VRG2	H6VRG2_HUMAN	0.0476490732080829	2.09305576436856	2.09305576436856
sp	O76071	CIAO1_HUMAN	0.047666207101509	0.932830914073203	-1.07200563887136
sp	P60228	EIF3E_HUMAN	0.0476668163076308	0.910371705611531	-1.09845241656348
sp	Q6P996	PDXD1_HUMAN	0.0477599523680526	1.13086815421962	1.13086815421962
sp	O43657	TSN6_HUMAN	0.0477926103065615	0.735254697817458	-1.36007291482586
sp	P07099	HYEP_HUMAN	0.0479902450865728	0.915847215933126	-1.09188517757422
sp	Q9NXD2	MTMRA_HUMAN	0.0482946829363934	1.77942664746778	1.77942664746778
sp	P25786	PSA1_HUMAN	0.0483428341864219	0.877624124233806	-1.13943996340464
sp	P11940	PABP1_HUMAN	0.048625648401491	0.912437194661712	-1.09596584384173
sp	P67870	CSK2B_HUMAN	0.0488665582484405	0.832384962994905	-1.20136720923216
sp	P08237	PFKAM_HUMAN	0.0489647544124073	1.25969096541285	1.25969096541285
sp	P13807	GYS1_HUMAN	0.0493171616028478	1.1928525981942	1.1928525981942
sp	P05783	K1C18_HUMAN	0.0493508955842317	1.47972757847401	1.47972757847401
sp	Q9Y3B3	TMED7_HUMAN	0.0496592989601032	0.919905189263446	-1.08706854974988
sp	Q9H857	NT5D2_HUMAN	0.0499339852640452	0.84987505934737	-1.17664354189651
sp	Q16204	CCDC6_HUMAN	0.0501534586127467	0.801620398925064	-1.24747324461922
sp	Q96F07	CYFP2_HUMAN	0.0502940151783623	0.794431005988171	-1.25876255138875
sp	P16989	YBOX3_HUMAN	0.0504245517393331	0.768380138679219	-1.3014391570804
sp	Q9Y520	PRC2C_HUMAN	0.0509234304252099	1.25452620234979	1.25452620234979
sp	Q9BRK5	CAB45_HUMAN	0.0513479220762621	0.73162995339933	-1.36681118009693
sp	Q7Z6Z7	HUWE1_HUMAN	0.0516336602017187	1.63096644784417	1.63096644784417
sp	Q9Y6N5	SQOR_HUMAN	0.0517474417146491	0.902388684095825	-1.10816992458408
sp	Q8NBJ7	SUMF2_HUMAN	0.0517678162576338	0.826494633488193	-1.20992921125154
sp	Q9NX46	ARHL2_HUMAN	0.0522693408483797	0.816664376957454	-1.22449322906134
sp	O43488	ARK72_HUMAN	0.0523075184983443	0.883972464606102	-1.13125695656776
sp	Q14344	GNA13_HUMAN	0.0524044017200066	0.739948980807061	-1.35144452649871
sp	Q9H9A6	LRC40_HUMAN	0.0528438633883186	0.575144577742634	-1.73869325852791
sp	P24534	EF1B_HUMAN	0.05306527651712	0.658742141068015	-1.51804467584039
tr	A0A024R1M8	A0A024R1M8_HUMAN	0.0532717362033375	0.76824015635	-1.30167629449509
sp	Q13838	DX39B_HUMAN	0.0533142834275543	0.810611602051202	-1.2336364264582
sp	Q9H3Z4	DNJC5_HUMAN	0.0533155695404111	0.822001027692134	-1.21654349120173
sp	Q9BRR6	ADPGK_HUMAN	0.0536314595871001	0.670132424911955	-1.49224237303751
sp	Q13724	MOGS_HUMAN	0.0540896929625291	0.804108596604047	-1.24361311920212
sp	P39748	FEN1_HUMAN	0.0543025073713619	0.837740426588929	-1.19368717118231
sp	Q8TCT9	HM13_HUMAN	0.0544973861724415	1.09078578547858	1.09078578547858
sp	Q9H299	SH3L3_HUMAN	0.0545518762833952	1.27755458135909	1.27755458135909
sp	P35241	RADI_HUMAN	0.0545878990471848	1.29742556577217	1.29742556577217
sp	P05161	ISG15_HUMAN	0.0548634673932715	0.35833032660989	-2.79072109095775
sp	O95425	SVIL_HUMAN	0.0549561440158987	1.28533310516814	1.28533310516814
sp	P55010	IF5_HUMAN	0.0550514516581966	0.766912142521865	-1.30393032598449
sp	P50395	GDIB_HUMAN	0.0555835562861461	0.850542683660476	-1.17571994822918
sp	O14972	VP26C_HUMAN	0.0558156618845522	0.944920418909994	-1.0582901797736
sp	Q99816	TS101_HUMAN	0.0558434980021693	0.903665282200965	-1.10660442499728
sp	P54578	UBP14_HUMAN	0.0561727868497254	6.85169297113156	6.85169297113156
sp	Q14CX7	NAA25_HUMAN	0.0566719175868526	1.27080263585889	1.27080263585889
sp	Q7L1Q6	BZW1_HUMAN	0.0566765745985215	0.645426810860661	-1.54936234933675
sp	O60551	NMT2_HUMAN	0.0567158563074594	0.707874874373091	-1.41267904286845
sp	Q9BZQ8	NIBA1_HUMAN	0.0567375332479271	1.28433307052726	1.28433307052726
sp	Q8ND71	GIMA8_HUMAN	0.0570121270872105	0.849006040793926	-1.17784792092277
sp	P21926	CD9_HUMAN	0.0571180195528822	1.20225536576105	1.20225536576105
sp	P49321	NASP_HUMAN	0.0571878988557718	0.799754437461523	-1.25038380927785
sp	P11387	TOP1_HUMAN	0.0572896039265874	1.23257369619742	1.23257369619742
sp	O75475	PSIP1_HUMAN	0.0574030303133019	0.816647176385412	-1.22451901986135
sp	Q5JTV8	TOIP1_HUMAN	0.0574224152963624	0.854014073585351	-1.1709408907066
sp	Q6DD88	ATLA3_HUMAN	0.0575202847638356	0.900240254280188	-1.11081458004739
sp	O60869	EDF1_HUMAN	0.057665161217653	0.792136293896563	-1.26240901686368
sp	Q16531	DDB1_HUMAN	0.0577383937001375	0.862572065009906	-1.15932342416922
sp	P31689	DNJA1_HUMAN	0.0579528960400941	0.478471006233189	-2.08999079771332
sp	P49736	MCM2_HUMAN	0.0584181178279833	0.637972099879197	-1.56746666537511
sp	Q8N129	CNPY4_HUMAN	0.058499099398818	0.808956682649417	-1.23616013248682
sp	Q9Y2D5	AKAP2_HUMAN	0.0585900794273454	1.41926224701268	1.41926224701268
tr	B4DL49	B4DL49_HUMAN	0.0588210190753563	0.765972057737295	-1.30553065206325
sp	O00233	PSMD9_HUMAN	0.0597073641507798	0.916285972010061	-1.0913623372475
sp	Q3KQV9	UAP1L_HUMAN	0.0599212713578843	1.14440318299751	1.14440318299751
sp	P52788	SPSY_HUMAN	0.0600061248693093	1.20850598580388	1.20850598580388
sp	P20591	MX1_HUMAN	0.060111842158319	0.243887963080648	-4.10024335505776
tr	B4DUQ1	B4DUQ1_HUMAN	0.06015324881037	1.41147651381464	1.41147651381464
sp	Q99653	CHP1_HUMAN	0.0601756606021183	1.17530246744678	1.17530246744678
sp	Q09666	AHNK_HUMAN	0.0603935395647704	1.49394983859963	1.49394983859963
sp	P23381	SYWC_HUMAN	0.0605640260338776	0.849982087754807	-1.17649538079262
tr	B0AZS5	B0AZS5_HUMAN	0.0609841833146906	1.14849146018753	1.14849146018753
sp	P68366	TBA4A_HUMAN	0.0610352344822093	1.46960190126796	1.46960190126796
sp	P33527	MRP1_HUMAN	0.0610895346620001	1.78932467775372	1.78932467775372
sp	Q5TAQ9	DCAF8_HUMAN	0.0613750453792442	0.605196097832916	-1.65235698574528
tr	D3DTH7	D3DTH7_HUMAN	0.0617844007549404	1.35002169991646	1.35002169991646
sp	Q8TDB6	DTX3L_HUMAN	0.061897122207341	0.464746779537879	-2.15170936955034
sp	P61421	VA0D1_HUMAN	0.0619189952866645	1.31910882383477	1.31910882383477
tr	A0A3S6RG50	A0A3S6RG50_HUMAN	0.0619837427070049	0.536703009395264	-1.86322786065008
sp	P49821	NDUV1_HUMAN	0.0622019491470304	0.863896509959464	-1.15754605843578
sp	P26022	PTX3_HUMAN	0.0622661561035768	1.3916593937156	1.3916593937156
tr	Q6NWZ1	Q6NWZ1_HUMAN	0.0625699301474849	0.660076587065461	-1.51497571584194
sp	Q9BRF8	CPPED_HUMAN	0.0626175253327943	1.13542557027848	1.13542557027848
sp	P50502	F10A1_HUMAN	0.0628319538880552	0.97586741138001	-1.02472937239073
sp	Q9BRJ6	CG050_HUMAN	0.062893583422725	0.761265551462373	-1.31360206445573
tr	M0QZM1	M0QZM1_HUMAN	0.0628963241312246	1.24629034084315	1.24629034084315
sp	P49662	CASP4_HUMAN	0.0630398270046866	1.13902961156724	1.13902961156724
sp	O15460	P4HA2_HUMAN	0.063710157169828	0.829762301974327	-1.20516441590635
sp	Q9Y646	CBPQ_HUMAN	0.0637594054479256	0.830089591531167	-1.20468924101966
sp	P13987	CD59_HUMAN	0.0638235610385011	1.28758032283766	1.28758032283766
sp	O60684	IMA7_HUMAN	0.0638796539783614	0.611675214284398	-1.6348545382371
sp	P30740	ILEU_HUMAN	0.0641122565195894	0.894814186746739	-1.11755045327978
sp	P27694	RFA1_HUMAN	0.0647681956247569	0.892454402605343	-1.12050542535361
sp	Q9BTT0	AN32E_HUMAN	0.0649883105616887	0.752957920532143	-1.32809546553845
sp	Q9NTJ5	SAC1_HUMAN	0.0652375531221781	0.872887401641912	-1.14562313320021
sp	P55899	FCGRN_HUMAN	0.0653316252152922	0.749911930209132	-1.33348992023787
sp	Q96L92	SNX27_HUMAN	0.065409414800068	1.07394443667853	1.07394443667853
sp	Q15435	PP1R7_HUMAN	0.0655294056432622	1.11576185787548	1.11576185787548
tr	Q9UEI6	Q9UEI6_HUMAN	0.0657050244882181	0.7928813061722	-1.26122282391511
sp	P41240	CSK_HUMAN	0.0657376612901691	0.884293170890237	-1.13084668401688
sp	P11413	G6PD_HUMAN	0.0659352574088419	1.06598376976632	1.06598376976632
sp	O14773	TPP1_HUMAN	0.0661587826960615	0.799672517388387	-1.25051190112904
sp	P48735	IDHP_HUMAN	0.0664220132709324	0.932180234306945	-1.07275391946438
sp	Q16630	CPSF6_HUMAN	0.0666932215920369	0.896329884249542	-1.11566067088933
sp	Q9Y281	COF2_HUMAN	0.0668177861590789	1.15527136482995	1.15527136482995
sp	Q969T4	UB2E3_HUMAN	0.0670923726110002	0.782871961423963	-1.2773480840738
sp	O15118	NPC1_HUMAN	0.0673076212456427	1.19779439064615	1.19779439064615
sp	Q12797	ASPH_HUMAN	0.0673344412079924	0.862729767895414	-1.15911150537839
sp	Q02809	PLOD1_HUMAN	0.0677805852581164	0.78351185606986	-1.27630487305713
sp	Q99747	SNAG_HUMAN	0.0682172405493121	0.805948838405927	-1.24077354832831
tr	Q5ZEY3	Q5ZEY3_HUMAN	0.068595484876988	0.651909511375952	-1.53395522315567
sp	P08729	K2C7_HUMAN	0.0686524702323363	1.71593261506163	1.71593261506163
sp	P19022	CADH2_HUMAN	0.0687846748275594	1.17843208970355	1.17843208970355
sp	Q8TC12	RDH11_HUMAN	0.0689092522790819	0.502323470202099	-1.99074910753756
sp	Q53GQ0	DHB12_HUMAN	0.0692282677120928	1.08196925154771	1.08196925154771
sp	P04275	VWF_HUMAN	0.0693784370336774	0.848822037664661	-1.17810324853402
sp	O94905	ERLN2_HUMAN	0.0694363846435072	1.38004985634567	1.38004985634567
sp	P35527	K1C9_HUMAN	0.0695468730761427	1.6200748485844	1.6200748485844
tr	X5M224	X5M224_HUMAN	0.0706275715104235	0.684079637275198	-1.46181810641691
sp	O95825	QORL1_HUMAN	0.071048068620116	0.891792940050434	-1.12133652901922
sp	Q08623	HDHD1_HUMAN	0.0712263936392856	1.90578641684059	1.90578641684059
sp	P61457	PHS_HUMAN	0.0713960250648405	0.618966905021635	-1.61559526347381
sp	Q7Z3D6	GLUCM_HUMAN	0.0714183575929555	0.831985347729868	-1.20194424424489
sp	Q9Y217	MTMR6_HUMAN	0.0715803527946822	0.697230935467269	-1.43424502432587
sp	Q9UKM9	RALY_HUMAN	0.0716689498026752	1.33136138244175	1.33136138244175
sp	O15231	ZN185_HUMAN	0.0716990694847638	1.5609018309881	1.5609018309881
sp	Q96CS3	FAF2_HUMAN	0.071779853251204	0.522920323803043	-1.91233722324522
sp	P49441	INPP_HUMAN	0.072086164141743	1.25551103003194	1.25551103003194
sp	A5A3E0	POTEF_HUMAN	0.0724680418892429	1.33509099599509	1.33509099599509
sp	O94832	MYO1D_HUMAN	0.0726531181452319	1.6241250501121	1.6241250501121
sp	Q9Y5P6	GMPPB_HUMAN	0.0726564009622922	0.938390291851971	-1.06565467341573
sp	Q96CM8	ACSF2_HUMAN	0.072773244217841	1.22660326862191	1.22660326862191
sp	P60953	CDC42_HUMAN	0.0733834658458386	0.752470314393609	-1.32895608088655
sp	Q96P48	ARAP1_HUMAN	0.0744866047176735	1.95511758233203	1.95511758233203
sp	Q92973	TNPO1_HUMAN	0.0747286010662073	1.21599468392358	1.21599468392358
sp	O75844	FACE1_HUMAN	0.0747602006630598	0.831296973086438	-1.20293954191509
tr	B4DDB6	B4DDB6_HUMAN	0.0747733431365272	1.29459731154499	1.29459731154499
sp	P05543	THBG_HUMAN	0.0749487316777747	1.32668576048268	1.32668576048268
sp	P17301	ITA2_HUMAN	0.0749631392333915	1.29841620483866	1.29841620483866
sp	Q9Y6E2	BZW2_HUMAN	0.0751261634084237	0.54640102603129	-1.8301576174982
sp	Q13445	TMED1_HUMAN	0.0751945938710289	0.776407588847934	-1.28798328914307
sp	Q6UB35	C1TM_HUMAN	0.0752316312471657	1.18761529889827	1.18761529889827
sp	Q9Y2W1	TR150_HUMAN	0.0752725522154666	1.27344697153708	1.27344697153708
sp	P18206	VINC_HUMAN	0.0755109751306068	1.20751500867785	1.20751500867785
sp	P12004	PCNA_HUMAN	0.0757094790243701	0.570626057717342	-1.7524611546838
sp	O75962	TRIO_HUMAN	0.0763561337390388	1.26171504050277	1.26171504050277
sp	O00425	IF2B3_HUMAN	0.0763699232515193	1.2152756206362	1.2152756206362
sp	P39656	OST48_HUMAN	0.0765828702803977	0.914848313928808	-1.09307738209136
sp	P02042	HBD_HUMAN	0.0765952895975562	1.25888055833977	1.25888055833977
sp	A6NHL2	TBAL3_HUMAN	0.0767406780007564	0.836480996936564	-1.1954844206411
sp	P07339	CATD_HUMAN	0.0768983008597716	0.857548576276011	-1.1661146991143
sp	P50402	EMD_HUMAN	0.0773066672438771	0.826591756392593	-1.20978704695072
sp	Q9NSK0	KLC4_HUMAN	0.0773742677763325	0.802258814136076	-1.2464805401694
sp	P13667	PDIA4_HUMAN	0.0778484302437692	0.819665797436442	-1.22000942716844
sp	P02765	FETUA_HUMAN	0.0781570656494836	1.31774708018632	1.31774708018632
sp	Q9Y512	SAM50_HUMAN	0.078538019023431	1.30461806944478	1.30461806944478
tr	L8E853	L8E853_HUMAN	0.0787733229484438	0.851933742569724	-1.17380020303417
sp	Q96KG9	SCYL1_HUMAN	0.0787780190133572	0.373188380698279	-2.67961183070299
sp	P51114	FXR1_HUMAN	0.0788100101332814	0.597825322887801	-1.67272941060692
sp	P61254	RL26_HUMAN	0.0789172593823436	0.90547295460549	-1.10439521679109
tr	B4DLC0	B4DLC0_HUMAN	0.0789425175774976	0.897307946810075	-1.11444460461427
sp	P00973	OAS1_HUMAN	0.0791781518648675	0.450277812056288	-2.22085115727397
sp	O15042	SR140_HUMAN	0.0793093502137404	1.26751830186334	1.26751830186334
sp	P02788	TRFL_HUMAN	0.0793902996811225	1.42093381677833	1.42093381677833
sp	Q13557	KCC2D_HUMAN	0.0793923457693741	1.18631962940046	1.18631962940046
sp	Q9UBV2	SE1L1_HUMAN	0.0798958775241026	0.892282135905642	-1.12072175353486
sp	O15439	MRP4_HUMAN	0.0800766696440419	1.35375764174389	1.35375764174389
sp	Q16401	PSMD5_HUMAN	0.0800875534674677	0.763640528913569	-1.30951666672629
sp	Q460N5	PAR14_HUMAN	0.0805914034821352	0.51900773542386	-1.92675355634792
sp	Q7L5N1	CSN6_HUMAN	0.0807893718716738	0.583126308704804	-1.71489432919109
sp	Q86W92	LIPB1_HUMAN	0.0813529926049858	1.57887644876832	1.57887644876832
sp	P82979	SARNP_HUMAN	0.0815231668963669	0.728945512069807	-1.37184464880036
sp	P42330	AK1C3_HUMAN	0.0817072715381874	1.15897829116053	1.15897829116053
tr	B4DJ26	B4DJ26_HUMAN	0.0819043342913483	0.540507294242251	-1.85011379245478
tr	B4E245	B4E245_HUMAN	0.0819118419968012	1.69048318805625	1.69048318805625
sp	P12277	KCRB_HUMAN	0.0821171732836034	2.06669384655786	2.06669384655786
sp	Q07955	SRSF1_HUMAN	0.0822803375868166	1.09330467740066	1.09330467740066
sp	Q09161	NCBP1_HUMAN	0.0823164028655307	0.825954309853905	-1.21072072397913
sp	Q04837	SSBP_HUMAN	0.0825644435304026	0.610225452600068	-1.63873859364464
sp	Q9NZN4	EHD2_HUMAN	0.0828986901449142	1.25945988655071	1.25945988655071
sp	Q9NZ32	ARP10_HUMAN	0.0829603876489975	0.809048969869038	-1.23601912522288
sp	Q8NBX0	SCPDL_HUMAN	0.0832279164796621	0.896667338244828	-1.11524080040368
sp	Q9P0J1	PDP1_HUMAN	0.0835919421601821	0.768499092576849	-1.30123771083048
sp	P27797	CALR_HUMAN	0.084013892613924	0.855822765607027	-1.16846622944262
sp	P10114	RAP2A_HUMAN	0.0842141393445857	0.841687062717291	-1.18809002097717
sp	O94855	SC24D_HUMAN	0.0844768153823119	1.20789753783257	1.20789753783257
sp	Q00839	HNRPU_HUMAN	0.0845037063295881	1.1619944698726	1.1619944698726
sp	P62847	RS24_HUMAN	0.0849727716771307	0.793097101802881	-1.26087965487049
sp	Q9ULC3	RAB23_HUMAN	0.0849972193205272	0.717007487552868	-1.39468557492053
sp	Q16850	CP51A_HUMAN	0.085064741280277	0.660806841534583	-1.51330152344929
sp	P26358	DNMT1_HUMAN	0.0853121149166706	0.886478101391623	-1.12805945057206
sp	P11766	ADHX_HUMAN	0.0853467272455009	0.930634656362126	-1.074535526013
tr	A0A0F7G8J1	A0A0F7G8J1_HUMAN	0.0856273956668093	2.13136892231213	2.13136892231213
sp	P28062	PSB8_HUMAN	0.0857571624788055	0.791453591863173	-1.26349796157458
sp	Q01469	FABP5_HUMAN	0.0862635455446855	0.734561036507548	-1.36135726005081
sp	P07237	PDIA1_HUMAN	0.086636964692351	0.801090916620521	-1.24829776402733
sp	Q8NCC3	PAG15_HUMAN	0.086747216461415	0.89313125708415	-1.11965625664558
sp	Q15057	ACAP2_HUMAN	0.0871265694760475	1.57747901619898	1.57747901619898
sp	P00491	PNPH_HUMAN	0.0872048414855171	0.843295501262931	-1.18582394724315
tr	B4DZB1	B4DZB1_HUMAN	0.0874093969781161	0.781362372297538	-1.27981591570576
sp	Q5NDL2	EOGT_HUMAN	0.087410322850485	0.799869267489256	-1.25020430293433
sp	Q9Y3Q3	TMED3_HUMAN	0.0875516790713613	0.879581246521059	-1.1369046395148
sp	O15027	SC16A_HUMAN	0.0877467915629839	1.14029175222374	1.14029175222374
sp	P21964	COMT_HUMAN	0.0878217505119228	1.43851604658468	1.43851604658468
sp	P30626	SORCN_HUMAN	0.087965730344225	0.917138044923476	-1.09034840015108
sp	P21589	5NTD_HUMAN	0.0880759807164557	1.66722433457937	1.66722433457937
sp	P51991	ROA3_HUMAN	0.0881148463690452	1.3865865508113	1.3865865508113
tr	B2RCM3	B2RCM3_HUMAN	0.0896601569856612	0.738760389715005	-1.35361886468463
sp	Q9BXK5	B2L13_HUMAN	0.0902855411430203	0.832057703515777	-1.20183972310406
sp	Q5T4S7	UBR4_HUMAN	0.0907739098980507	1.36215523175702	1.36215523175702
sp	P51648	AL3A2_HUMAN	0.0910558969133648	1.31777694509723	1.31777694509723
sp	Q9BUF5	TBB6_HUMAN	0.0914137204190683	0.858880154056828	-1.16430679562988
sp	P02774	VTDB_HUMAN	0.0920025796644205	1.56283454533211	1.56283454533211
sp	O95340	PAPS2_HUMAN	0.0923526581497612	1.22317748958636	1.22317748958636
sp	Q92974	ARHG2_HUMAN	0.0924733192280051	1.82392855499129	1.82392855499129
sp	O15372	EIF3H_HUMAN	0.092626250402061	0.794894800883394	-1.25802810496265
sp	P53597	SUCA_HUMAN	0.0927411267588865	1.06274150677744	1.06274150677744
sp	Q10471	GALT2_HUMAN	0.0928636044024022	0.355285688481014	-2.81463631218976
sp	P51452	DUS3_HUMAN	0.0929010051351861	0.884426227689918	-1.13067655468784
sp	P31948	STIP1_HUMAN	0.0931515726612715	0.946318533613749	-1.05672663535528
sp	Q9UI10	EI2BD_HUMAN	0.093152627041689	7.89853391073443	7.89853391073443
sp	Q16643	DREB_HUMAN	0.0931561674423512	1.43865367477802	1.43865367477802
sp	P23246	SFPQ_HUMAN	0.0932282830252507	1.14195284479772	1.14195284479772
sp	Q9ULZ3	ASC_HUMAN	0.0932999967709258	0.579183424539174	-1.72656874770829
sp	Q01130	SRSF2_HUMAN	0.0933681973764731	0.867979019482167	-1.15210158028543
tr	Q59GW5	Q59GW5_HUMAN	0.0936781751154579	0.909430154701811	-1.09958966593524
sp	Q07866	KLC1_HUMAN	0.0937283483109395	0.60439474918691	-1.65454779570024
sp	Q8WXF1	PSPC1_HUMAN	0.0939059959071106	0.753544515441459	-1.32706161282875
sp	Q05519	SRS11_HUMAN	0.094153109548621	2.48067882897766	2.48067882897766
sp	P55084	ECHB_HUMAN	0.0942868058854849	0.940144445000847	-1.06366633905825
sp	Q9NZ01	TECR_HUMAN	0.0944411546611928	0.934858290811571	-1.06968083807855
sp	Q02818	NUCB1_HUMAN	0.0950685208586337	0.735695102918487	-1.35925874187965
sp	Q9HAV7	GRPE1_HUMAN	0.0951452322669015	1.09232336835312	1.09232336835312
sp	Q9NPF4	OSGEP_HUMAN	0.0951812436730875	0.786065090600374	-1.27215928039271
sp	P54577	SYYC_HUMAN	0.0952341579416393	1.07148089391833	1.07148089391833
sp	Q9NQA3	WASH6_HUMAN	0.0953720831589054	0.928809138946264	-1.07664745970792
sp	P53396	ACLY_HUMAN	0.0953931991245551	1.14619621126757	1.14619621126757
sp	Q96IU4	ABHEB_HUMAN	0.095508840214662	0.682162610278555	-1.4659261368659
sp	O75832	PSD10_HUMAN	0.0959229839436223	2.04252582202718	2.04252582202718
sp	P37173	TGFR2_HUMAN	0.0959755578462507	1.29710686676033	1.29710686676033
sp	P54619	AAKG1_HUMAN	0.0961655157804739	0.644229169079575	-1.55224266145652
sp	Q14160	SCRIB_HUMAN	0.0961800522452173	0.883021747746971	-1.13247493909578
sp	O14929	HAT1_HUMAN	0.0962155023194672	0.804508586918278	-1.24299481231215
sp	Q14657	LAGE3_HUMAN	0.0964226734209371	1.37353950057235	1.37353950057235
sp	O14617	AP3D1_HUMAN	0.0969478234633995	0.794017686969971	-1.25941778931408
sp	Q9NR31	SAR1A_HUMAN	0.0974325075592631	1.51313219079288	1.51313219079288
sp	O75348	VATG1_HUMAN	0.0975153182148435	1.12782677341022	1.12782677341022
sp	Q9BU23	LMF2_HUMAN	0.0977361917145341	0.868644258528373	-1.15121925941716
tr	B3KMQ6	B3KMQ6_HUMAN	0.09783844262511	0.682044320163187	-1.46618037924682
sp	O00182	LEG9_HUMAN	0.0979056072083166	0.530747795568347	-1.8841340620721
sp	O96000	NDUBA_HUMAN	0.0979234226697433	1.13356966112209	1.13356966112209
sp	Q9UJW0	DCTN4_HUMAN	0.0980562315357932	0.782837105455537	-1.27740495823597
tr	B4DNH1	B4DNH1_HUMAN	0.0982949324800462	0.880921670435714	-1.13517470799122
sp	O75367	H2AY_HUMAN	0.0987864489491951	1.3159623215212	1.3159623215212
sp	P42025	ACTY_HUMAN	0.0989392445749999	0.793926121510571	-1.25956304107659
sp	O75400	PR40A_HUMAN	0.0993130442636714	1.31516035241531	1.31516035241531
sp	P35613	BASI_HUMAN	0.0997875595448213	1.06818401979574	1.06818401979574
sp	Q9Y314	NOSIP_HUMAN	0.0998312002844347	0.854273675766892	-1.17058505765414
sp	Q9Y2X3	NOP58_HUMAN	0.100022838182345	1.25910900015084	1.25910900015084
sp	P30622	CLIP1_HUMAN	0.100626525307561	1.31658850193946	1.31658850193946
sp	P19784	CSK22_HUMAN	0.100958596749178	1.25199297687912	1.25199297687912
sp	Q53EP0	FND3B_HUMAN	0.10097372096776	0.764839863092424	-1.30746323283513
sp	P51153	RAB13_HUMAN	0.101064588927361	2.15001512539874	2.15001512539874
sp	Q9UID3	VPS51_HUMAN	0.101244138420735	1.38344565698937	1.38344565698937
sp	Q3YEC7	RABL6_HUMAN	0.101257496533208	0.876514532669692	-1.1408823958163
sp	P06576	ATPB_HUMAN	0.101411884373483	0.921080679268742	-1.0856812247912
sp	O43399	TPD54_HUMAN	0.101439582656073	1.17840003460403	1.17840003460403
sp	P00734	THRB_HUMAN	0.101825734451927	1.56692202651072	1.56692202651072
sp	P36955	PEDF_HUMAN	0.101877768414701	1.39190136806815	1.39190136806815
sp	Q53EL6	PDCD4_HUMAN	0.101907227191151	0.691942441077077	-1.44520691409447
sp	Q96CG8	CTHR1_HUMAN	0.101944102026692	0.714858076280298	-1.39887906870048
sp	Q9P2R3	ANFY1_HUMAN	0.102301820481042	1.3398488888818	1.3398488888818
sp	P01024	CO3_HUMAN	0.102416323203007	1.55335761831049	1.55335761831049
sp	Q14573	ITPR3_HUMAN	0.102686943826547	1.42793948564211	1.42793948564211
sp	P04259	K2C6B_HUMAN	0.10275246171573	1.54984453659185	1.54984453659185
sp	P00747	PLMN_HUMAN	0.102826246754431	1.3014274486843	1.3014274486843
sp	P08708	RS17_HUMAN	0.103220971209515	0.847921062867212	-1.17935506474923
sp	P49902	5NTC_HUMAN	0.103715939220964	1.24937590926602	1.24937590926602
sp	Q32P28	P3H1_HUMAN	0.103853596458185	0.876596896684117	-1.1407751998469
sp	Q9UBI6	GBG12_HUMAN	0.103931932095696	1.23852614202562	1.23852614202562
sp	P14735	IDE_HUMAN	0.104033990245107	1.22707837386418	1.22707837386418
sp	P21281	VATB2_HUMAN	0.104358218398474	1.17244854005284	1.17244854005284
sp	P78344	IF4G2_HUMAN	0.104528830941939	0.825508015826041	-1.2113752753804
sp	P62244	RS15A_HUMAN	0.10454454705713	0.517622844888484	-1.93190855054985
sp	P53618	COPB_HUMAN	0.104893133908961	0.709926254935522	-1.40859700996806
sp	P21266	GSTM3_HUMAN	0.105250267326237	1.1109204704826	1.1109204704826
sp	P0DMM9	ST1A3_HUMAN	0.105289630836208	1.60143220489838	1.60143220489838
sp	P13693	TCTP_HUMAN	0.105414321484701	0.727971399422217	-1.37368034072999
sp	Q6PKG0	LARP1_HUMAN	0.105712432122189	1.34054779527417	1.34054779527417
sp	O15305	PMM2_HUMAN	0.105909657765223	0.880643220145318	-1.13553363850912
sp	Q9H9J2	RM44_HUMAN	0.106271068761822	1.05812456594655	1.05812456594655
sp	P16278	BGAL_HUMAN	0.106362271341221	0.788978755056918	-1.26746125113072
sp	Q96GC9	VMP1_HUMAN	0.106396772063511	1.17525831052367	1.17525831052367
sp	P08134	RHOC_HUMAN	0.106423348947546	1.46490202997847	1.46490202997847
sp	Q9HCE0	EPG5_HUMAN	0.106445749715852	1.97906710146971	1.97906710146971
sp	Q15393	SF3B3_HUMAN	0.10652732789744	1.09378537160373	1.09378537160373
tr	C9JYN0	C9JYN0_HUMAN	0.107202866452024	1.23076932452985	1.23076932452985
sp	P09486	SPRC_HUMAN	0.107452050700994	2.03495214153478	2.03495214153478
sp	Q9UHB6	LIMA1_HUMAN	0.107886247357028	1.56561660611233	1.56561660611233
sp	P04062	GLCM_HUMAN	0.108054328756604	0.917161320253526	-1.09032072975295
sp	O43670	ZN207_HUMAN	0.108552541823028	0.842493733213985	-1.18695244911218
sp	Q13630	FCL_HUMAN	0.10895133893059	0.927217494141712	-1.07849561329261
sp	O15144	ARPC2_HUMAN	0.109003227764621	0.87558550985724	-1.14209290668029
sp	Q9Y2Z0	SGT1_HUMAN	0.109043550247564	0.702707051146422	-1.42306811688962
sp	O14974	MYPT1_HUMAN	0.109047731682935	0.839643527474569	-1.19098160978831
sp	P56545	CTBP2_HUMAN	0.1091685212206	0.89189541644031	-1.12120769046123
sp	P08865	RSSA_HUMAN	0.109359810505748	0.869454001739226	-1.15014710151386
sp	Q96CT7	CC124_HUMAN	0.109509189371672	1.12988255366716	1.12988255366716
sp	P22059	OSBP1_HUMAN	0.109542195715937	0.890231377626917	-1.12330347495242
tr	A0A024R5Z9	A0A024R5Z9_HUMAN	0.109597105597307	0.887924449202619	-1.12622194478148
sp	Q8NEW0	ZNT7_HUMAN	0.109732005061034	0.814567730201823	-1.22764499859604
sp	Q5U651	RAIN_HUMAN	0.109782249680567	1.10025007454223	1.10025007454223
tr	E7ESP4	E7ESP4_HUMAN	0.109886386872104	2.22227898665637	2.22227898665637
sp	P52907	CAZA1_HUMAN	0.109910443438577	1.1003545960728	1.1003545960728
sp	Q3ZCQ8	TIM50_HUMAN	0.109997613049746	0.843039223177075	-1.18618442951136
sp	P49792	RBP2_HUMAN	0.110494546616161	1.34432418334678	1.34432418334678
sp	P51665	PSMD7_HUMAN	0.110807685020084	0.870832512119639	-1.14832644174706
sp	P09543	CN37_HUMAN	0.11093768020362	0.802062960866151	-1.24678491439138
sp	P36543	VATE1_HUMAN	0.111109965572976	1.35349792584002	1.35349792584002
sp	Q12805	FBLN3_HUMAN	0.111162919719396	0.708598365175161	-1.41123667389891
sp	O75477	ERLN1_HUMAN	0.111323653203696	1.14767435322479	1.14767435322479
sp	Q9UHD2	TBK1_HUMAN	0.111862276957877	0.76365894280321	-1.3094850907255
sp	Q9H0B6	KLC2_HUMAN	0.111915256954428	1.22067511122164	1.22067511122164
sp	Q9BY42	RTF2_HUMAN	0.111918675495609	0.75878339410248	-1.31789916301851
sp	P20339	RAB5A_HUMAN	0.111964659343171	1.18056040360292	1.18056040360292
sp	P19823	ITIH2_HUMAN	0.112078268440955	1.49189804364177	1.49189804364177
sp	Q9Y251	HPSE_HUMAN	0.112152298905151	0.490631794287712	-2.03818833520925
sp	P22694	KAPCB_HUMAN	0.112328653341269	0.672049167752607	-1.48798636764047
sp	Q13045	FLII_HUMAN	0.112478050287025	1.15899154782916	1.15899154782916
sp	O75494	SRS10_HUMAN	0.112753498915118	1.15810995931607	1.15810995931607
sp	P48163	MAOX_HUMAN	0.112869629509912	1.11133638223655	1.11133638223655
sp	Q13740	CD166_HUMAN	0.113333734534465	1.14668009828249	1.14668009828249
tr	A0A087WZF1	A0A087WZF1_HUMAN	0.113580095394842	0.501630453633138	-1.99349938337543
tr	H0YNK8	H0YNK8_HUMAN	0.113724961329139	0.872539957410326	-1.14607931878326
sp	Q01433	AMPD2_HUMAN	0.114513564185774	0.895649796286986	-1.11650781828524
sp	Q4G0F5	VP26B_HUMAN	0.114585592455438	0.868505282249607	-1.15140347495619
sp	P51688	SPHM_HUMAN	0.114845723239978	0.869696456586572	-1.14982646235544
sp	Q05209	PTN12_HUMAN	0.115345706356906	0.594825994989697	-1.68116391755428
sp	Q9Y3A5	SBDS_HUMAN	0.115410668880612	1.18269550704979	1.18269550704979
sp	Q9H4A4	AMPB_HUMAN	0.115949620670824	0.921284897082231	-1.08544056585218
sp	Q9Y2Y0	AR2BP_HUMAN	0.115964070846281	0.643821767496188	-1.5532248993211
sp	Q96AC1	FERM2_HUMAN	0.116213657270889	1.15024038926982	1.15024038926982
sp	Q9NQ88	TIGAR_HUMAN	0.116302162365296	0.890222692505922	-1.12331443403792
sp	P00390	GSHR_HUMAN	0.1163771943274	0.779174652656719	-1.283409305719
sp	P42771	CDN2A_HUMAN	0.116584397017989	0.893725970753333	-1.11891120178268
sp	P49915	GUAA_HUMAN	0.117184272581352	0.656458505880858	-1.52332552787654
sp	P19404	NDUV2_HUMAN	0.117484277152854	1.17179902506759	1.17179902506759
sp	Q14320	FA50A_HUMAN	0.117595100807368	0.843330408206277	-1.18577486388396
sp	P61247	RS3A_HUMAN	0.117654018915485	0.911288338536763	-1.09734752186742
sp	Q8TCB0	IFI44_HUMAN	0.117971856449526	0.276209571624246	-3.62043934292181
sp	P36404	ARL2_HUMAN	0.118125521608978	0.822667662026833	-1.21555768648578
sp	Q96S66	CLCC1_HUMAN	0.11821801370683	0.793506804422071	-1.26022863878064
sp	Q8N6M0	OTU6B_HUMAN	0.118309602644769	1.36235109038153	1.36235109038153
sp	Q9UBW8	CSN7A_HUMAN	0.118744603370199	0.740577036066374	-1.35029841771974
sp	Q6PCE3	PGM2L_HUMAN	0.118799670197774	0.904240709857577	-1.10590022003931
sp	Q9BS40	LXN_HUMAN	0.119000657606642	0.833377201555232	-1.19993683308569
sp	O15355	PPM1G_HUMAN	0.119138217742522	0.838139225037151	-1.19311919801352
sp	Q13363	CTBP1_HUMAN	0.119595147619345	0.794482493388226	-1.25868097575732
sp	P47755	CAZA2_HUMAN	0.119598505982633	1.14203604286646	1.14203604286646
sp	Q99571	P2RX4_HUMAN	0.120054366945329	0.835890268910569	-1.19632927573534
sp	Q52LJ0	FA98B_HUMAN	0.120184265686225	0.589342293735268	-1.69680678042292
sp	Q14257	RCN2_HUMAN	0.12048155233647	0.831923562594634	-1.20203351000321
sp	O43809	CPSF5_HUMAN	0.120608004720905	0.926225945718408	-1.07965017026636
sp	Q10589	BST2_HUMAN	0.120754786174038	0.702348738510994	-1.42379411418897
sp	Q16798	MAON_HUMAN	0.120857127612931	0.762555710358385	-1.31137959681663
sp	P28838	AMPL_HUMAN	0.121104251098324	0.730534246897414	-1.36886121937063
sp	Q92643	GPI8_HUMAN	0.121237156331104	0.832440590470676	-1.2012869283976
sp	Q03135	CAV1_HUMAN	0.121576890511476	1.6895580868452	1.6895580868452
sp	Q5D862	FILA2_HUMAN	0.121604920872437	2.1880583060316	2.1880583060316
sp	Q12792	TWF1_HUMAN	0.121931786522697	1.11982936769112	1.11982936769112
sp	Q9UHY1	NRBP_HUMAN	0.122220601781921	1.0896006457382	1.0896006457382
sp	O00629	IMA3_HUMAN	0.122896637519071	1.13167626329816	1.13167626329816
sp	Q8NG11	TSN14_HUMAN	0.12327431882047	1.21437234059687	1.21437234059687
sp	Q00796	DHSO_HUMAN	0.123289235671338	0.774916810537956	-1.29046110034158
sp	Q13325	IFIT5_HUMAN	0.123802951021613	0.475927952554626	-2.10115836784187
sp	Q9NXG2	THUM1_HUMAN	0.123869131188262	0.84446293313569	-1.18418459918278
tr	A0A024R895	A0A024R895_HUMAN	0.123947826682321	0.796178352712584	-1.2559999861752
sp	P51965	UB2E1_HUMAN	0.124017554555392	1.31870020985649	1.31870020985649
sp	P21397	AOFA_HUMAN	0.124119031825843	0.901478015204736	-1.10928939267908
sp	Q6P2Q9	PRP8_HUMAN	0.124275264038805	1.21707545377375	1.21707545377375
sp	Q9Y3C8	UFC1_HUMAN	0.124403300083677	0.844307191236419	-1.18440303526917
sp	P39023	RL3_HUMAN	0.124557628607051	0.901338285161157	-1.10946136036061
sp	Q15363	TMED2_HUMAN	0.125124211712477	0.774504578912961	-1.29114795086625
sp	P55060	XPO2_HUMAN	0.125204285537977	1.17628501689348	1.17628501689348
sp	Q6WCQ1	MPRIP_HUMAN	0.12556527762811	2.49295394340762	2.49295394340762
sp	O95168	NDUB4_HUMAN	0.125957963383027	1.10424875936993	1.10424875936993
sp	Q96EY5	MB12A_HUMAN	0.126325374004261	1.84120173299795	1.84120173299795
sp	P14923	PLAK_HUMAN	0.126699594573654	0.829758522372277	-1.20516990550576
sp	Q9NUJ1	ABHDA_HUMAN	0.127428912385293	0.929284744216655	-1.07609643462183
sp	O43681	ASNA_HUMAN	0.12797637345398	1.2422074174073	1.2422074174073
sp	O43150	ASAP2_HUMAN	0.128024550036149	1.3798593145448	1.3798593145448
sp	Q9BZ67	FRMD8_HUMAN	0.128054016246124	0.723427012453255	-1.38230945594476
sp	O43493	TGON2_HUMAN	0.128408645086483	0.849560083716014	-1.17707978419367
tr	B2R5W2	B2R5W2_HUMAN	0.128794547003305	1.22805613605664	1.22805613605664
sp	Q8NFW8	NEUA_HUMAN	0.128916766511741	1.10271553013467	1.10271553013467
sp	Q6NVY1	HIBCH_HUMAN	0.129089887643087	0.946531285973475	-1.05648911432604
sp	O60814	H2B1K_HUMAN	0.129477425685973	1.249376727695	1.249376727695
sp	Q13347	EIF3I_HUMAN	0.130420749798964	0.753065379569274	-1.32790595229854
sp	Q9UHY7	ENOPH_HUMAN	0.130555855887063	0.823030588811218	-1.21502166941862
sp	P23193	TCEA1_HUMAN	0.13062272312314	0.828546293440641	-1.20693316464838
sp	Q02880	TOP2B_HUMAN	0.130870577691718	1.41842068092882	1.41842068092882
sp	O00560	SDCB1_HUMAN	0.130895866201333	1.27628023658777	1.27628023658777
sp	Q15738	NSDHL_HUMAN	0.131415312251174	1.12840223909822	1.12840223909822
sp	Q9NUQ2	PLCE_HUMAN	0.131629846646261	1.09832160300538	1.09832160300538
tr	B4DDR3	B4DDR3_HUMAN	0.132230566785473	0.846887054400535	-1.18079500070744
sp	O75533	SF3B1_HUMAN	0.132574873266154	1.213866084497	1.213866084497
sp	Q86YV0	RASL3_HUMAN	0.133369872937811	1.18906266074206	1.18906266074206
sp	Q7Z2W4	ZCCHV_HUMAN	0.133404384353039	0.879275742618461	-1.13729965644455
sp	P09104	ENOG_HUMAN	0.133860091543475	1.17769563904236	1.17769563904236
sp	Q9BYI3	HYCCI_HUMAN	0.133907940400374	1.0911539291295	1.0911539291295
sp	Q96FW1	OTUB1_HUMAN	0.134661013927038	0.940348761642786	-1.06343522827956
sp	P07814	SYEP_HUMAN	0.134734847601646	1.43677635849607	1.43677635849607
sp	Q14165	MLEC_HUMAN	0.13504238568986	1.10253997506129	1.10253997506129
tr	B4DSC0	B4DSC0_HUMAN	0.135737756943639	1.48054687426762	1.48054687426762
sp	P42356	PI4KA_HUMAN	0.135887368300388	1.34890494321505	1.34890494321505
sp	P08754	GNAI3_HUMAN	0.136282656475962	0.729156275841603	-1.3714481149405
sp	Q9H993	ARMT1_HUMAN	0.136384436899411	1.23190337021973	1.23190337021973
sp	Q08211	DHX9_HUMAN	0.136505014276403	1.17397926849399	1.17397926849399
sp	Q9UBB6	NCDN_HUMAN	0.136706859486341	0.88508929749008	-1.12982950176415
sp	P19174	PLCG1_HUMAN	0.137015866249498	0.599648437612584	-1.66764380139363
sp	Q68EM7	RHG17_HUMAN	0.137301542371889	1.14528826383942	1.14528826383942
sp	Q13404	UB2V1_HUMAN	0.137468106022662	1.12271586829579	1.12271586829579
sp	Q13451	FKBP5_HUMAN	0.138145678512724	1.05417457736765	1.05417457736765
sp	Q9Y2Q3	GSTK1_HUMAN	0.138232283972749	0.918548319608681	-1.0886743556681
sp	P61769	B2MG_HUMAN	0.138640011854596	0.737134572625646	-1.35660439373782
sp	Q92696	PGTA_HUMAN	0.139418883127871	0.842082048508285	-1.18753273718572
sp	Q96JB5	CK5P3_HUMAN	0.139430366021195	0.906633386765447	-1.10298166226555
sp	Q96T76	MMS19_HUMAN	0.139576218160639	0.600630653922692	-1.66491668959792
sp	Q7Z4W1	DCXR_HUMAN	0.139651175665091	0.841265966934778	-1.1886847195823
sp	Q96EM0	T3HPD_HUMAN	0.139834118298428	1.16506470553579	1.16506470553579
sp	Q8N1G4	LRC47_HUMAN	0.139967342928802	0.863323106683937	-1.15831487916621
sp	Q8NC51	PAIRB_HUMAN	0.140348294093869	0.924848375445528	-1.08125831925506
sp	O43583	DENR_HUMAN	0.14048641225017	0.904955048155646	-1.10502726299838
sp	P68402	PA1B2_HUMAN	0.140615912481742	0.726315990439099	-1.37681121325092
sp	Q92600	CNOT9_HUMAN	0.141200242934179	0.592997511794424	-1.68634771666069
sp	P61019	RAB2A_HUMAN	0.141972388739101	1.11489259567853	1.11489259567853
sp	Q9Y266	NUDC_HUMAN	0.142455591248513	0.828311515921605	-1.20727525910028
sp	O95747	OXSR1_HUMAN	0.142644061815795	0.795465979808309	-1.25712478645659
sp	P62805	H4_HUMAN	0.142819542857016	1.31914582109245	1.31914582109245
sp	Q14011	CIRBP_HUMAN	0.142842805797632	1.2755475122606	1.2755475122606
sp	O95352	ATG7_HUMAN	0.143296436884546	0.817187040192206	-1.22371005757115
sp	Q13247	SRSF6_HUMAN	0.143615926115966	0.765344853672104	-1.30660054118353
sp	P06748	NPM_HUMAN	0.144081749590451	1.70572257755294	1.70572257755294
sp	P52594	AGFG1_HUMAN	0.14428063432726	0.841896753201072	-1.1877941044407
sp	P20073	ANXA7_HUMAN	0.1443604228006	1.08455168546322	1.08455168546322
sp	P49754	VPS41_HUMAN	0.144453106431799	1.58137715451213	1.58137715451213
sp	Q53H82	LACB2_HUMAN	0.144676518553283	1.13237195382865	1.13237195382865
sp	Q8NFQ8	TOIP2_HUMAN	0.145014824737804	0.870478231179007	-1.14879380572856
sp	Q969X5	ERGI1_HUMAN	0.145722799617947	1.06728117037126	1.06728117037126
sp	P16615	AT2A2_HUMAN	0.14575677317564	1.12890836028341	1.12890836028341
sp	Q9UL25	RAB21_HUMAN	0.146875303768058	1.72718459274328	1.72718459274328
sp	P55196	AFAD_HUMAN	0.147279251817451	1.58114955158862	1.58114955158862
sp	Q13144	EI2BE_HUMAN	0.147662170808863	0.747299589918903	-1.33815141007708
sp	A6NCE7	MP3B2_HUMAN	0.148087961729845	1.21592092314178	1.21592092314178
sp	Q5EBL4	RIPL1_HUMAN	0.148112178773247	0.824334508146627	-1.21309976728783
sp	Q9UHG3	PCYOX_HUMAN	0.148290531313763	0.895815367771202	-1.11630145672541
sp	Q9UHB9	SRP68_HUMAN	0.14830820705681	1.1489893385597	1.1489893385597
sp	O14908	GIPC1_HUMAN	0.1484112421327	1.18837770649191	1.18837770649191
sp	Q6UXH1	CREL2_HUMAN	0.148772695561555	0.83259283830806	-1.20106726119832
sp	Q10713	MPPA_HUMAN	0.148904981582045	0.923321299589222	-1.08304660625168
sp	Q15042	RB3GP_HUMAN	0.149114650485897	1.19045085294583	1.19045085294583
sp	Q9UKE5	TNIK_HUMAN	0.149158614473207	1.38677365299919	1.38677365299919
sp	O00400	ACATN_HUMAN	0.149646655345052	0.837362196096068	-1.19422635110849
sp	P42766	RL35_HUMAN	0.1497168681995	0.847148067848852	-1.18043118783152
sp	P31749	AKT1_HUMAN	0.150430121623988	0.692628312287689	-1.44377580624316
sp	Q9NQH7	XPP3_HUMAN	0.150479095075384	1.11442392045929	1.11442392045929
sp	Q8NHP6	MSPD2_HUMAN	0.15078800271752	1.18530879394091	1.18530879394091
sp	P26006	ITA3_HUMAN	0.151191119085957	1.07875506969745	1.07875506969745
sp	Q01082	SPTB2_HUMAN	0.151692331734985	1.205746687622	1.205746687622
sp	O95807	TM50A_HUMAN	0.151779559024925	0.812399622127065	-1.2309213012455
sp	P05023	AT1A1_HUMAN	0.152035333271719	1.09194074112243	1.09194074112243
sp	Q01995	TAGL_HUMAN	0.152675475444841	1.95524366462981	1.95524366462981
sp	P30101	PDIA3_HUMAN	0.15328078189151	0.900427346408089	-1.11058377334842
sp	O95219	SNX4_HUMAN	0.153468916628089	1.27732869539991	1.27732869539991
sp	P61163	ACTZ_HUMAN	0.153518023567392	0.848618976988884	-1.17838514942036
sp	Q9H4M9	EHD1_HUMAN	0.153703544880842	1.34061158081751	1.34061158081751
sp	P08670	VIME_HUMAN	0.153720503614039	1.57306981660226	1.57306981660226
sp	P26368	U2AF2_HUMAN	0.154154514397493	0.775701274202653	-1.28915606207803
tr	A0A0C4DFT3	A0A0C4DFT3_HUMAN	0.154587045959671	0.801019473046667	-1.24840910071326
sp	O14920	IKKB_HUMAN	0.154837797957189	1.05948420418924	1.05948420418924
sp	Q14108	SCRB2_HUMAN	0.155098396811262	0.680975925129722	-1.46848069527496
sp	P62081	RS7_HUMAN	0.155391127750494	0.652072847674411	-1.5335709860738
sp	O75828	CBR3_HUMAN	0.155395326851909	1.14708868645953	1.14708868645953
sp	Q15819	UB2V2_HUMAN	0.155836749925012	0.867601505767946	-1.15260288663845
sp	Q7L2H7	EIF3M_HUMAN	0.156310431417719	0.717092243902679	-1.39452073077465
sp	Q06033	ITIH3_HUMAN	0.157114717462891	1.45472558302123	1.45472558302123
sp	Q9BW60	ELOV1_HUMAN	0.157161062544115	1.07918427633691	1.07918427633691
sp	Q13501	SQSTM_HUMAN	0.157217254494501	1.49480649910043	1.49480649910043
sp	P11279	LAMP1_HUMAN	0.157328846634101	0.755198494457379	-1.3241551821664
sp	Q14166	TTL12_HUMAN	0.157854428166306	1.57045658916625	1.57045658916625
sp	O43776	SYNC_HUMAN	0.158131229747317	0.76365818735598	-1.30948638613083
sp	Q86UP2	KTN1_HUMAN	0.158135739226089	1.13587878404366	1.13587878404366
sp	Q92791	SC65_HUMAN	0.158595399445153	0.858815361944786	-1.16439463511167
tr	A0A384P5S9	A0A384P5S9_HUMAN	0.158737258296126	1.23075355054832	1.23075355054832
sp	P13010	XRCC5_HUMAN	0.158840535220411	0.883031960362401	-1.1324618415732
sp	O14950	ML12B_HUMAN	0.159514983699664	1.25446844206423	1.25446844206423
sp	P09960	LKHA4_HUMAN	0.159525602584548	0.920645854506506	-1.0861939964266
sp	Q7L576	CYFP1_HUMAN	0.159653789069112	1.22985899447142	1.22985899447142
sp	Q9BUP3	HTAI2_HUMAN	0.159799400120514	0.891871264981874	-1.12123805224325
sp	Q86X55	CARM1_HUMAN	0.160196928094766	0.880577993688471	-1.13561775012263
sp	Q96PP9	GBP4_HUMAN	0.160927526801113	0.666307447957938	-1.50080867783295
tr	A0A0A0MSJ0	A0A0A0MSJ0_HUMAN	0.1611891658525	1.18497619267244	1.18497619267244
sp	P61106	RAB14_HUMAN	0.161374219779594	1.35411354040289	1.35411354040289
sp	Q13443	ADAM9_HUMAN	0.161687977650157	0.780485649218696	-1.28125353874354
sp	Q15427	SF3B4_HUMAN	0.161734777531836	1.07939416743961	1.07939416743961
sp	P06744	G6PI_HUMAN	0.162182065437635	0.902614045931079	-1.10789324020375
sp	O94875	SRBS2_HUMAN	0.162586212943499	1.14226608748138	1.14226608748138
sp	O94874	UFL1_HUMAN	0.162697868909014	0.89485835697167	-1.11749529096889
sp	O75083	WDR1_HUMAN	0.162916759723963	1.08640511273111	1.08640511273111
sp	P54727	RD23B_HUMAN	0.163271030757593	0.769170828220755	-1.30010130820119
sp	P43307	SSRA_HUMAN	0.163492033912581	0.858231428400907	-1.16518687956143
sp	P98082	DAB2_HUMAN	0.163814438089829	0.893781175992641	-1.11884209117449
sp	P29692	EF1D_HUMAN	0.16394718280527	0.945026762882093	-1.05817109025595
sp	O00161	SNP23_HUMAN	0.163948391694436	0.854820192092856	-1.16983666185014
sp	P46087	NOP2_HUMAN	0.165255132057427	1.33977614019239	1.33977614019239
sp	Q13907	IDI1_HUMAN	0.166205000802205	1.23887244300362	1.23887244300362
sp	O75352	MPU1_HUMAN	0.166208401432251	1.08272150638627	1.08272150638627
sp	P53990	IST1_HUMAN	0.166472489488159	1.04809886871253	1.04809886871253
sp	Q5TDH0	DDI2_HUMAN	0.166568214373289	1.14617007951492	1.14617007951492
sp	P62834	RAP1A_HUMAN	0.166650963965065	1.34514617925791	1.34514617925791
sp	O14933	UB2L6_HUMAN	0.166695425403806	0.596594501466279	-1.67618038306128
sp	P36959	GMPR1_HUMAN	0.167277836664806	0.890876693003292	-1.12248979892923
sp	Q52LW3	RHG29_HUMAN	0.167455846290269	0.863878705047044	-1.15756991595891
sp	P08559	ODPA_HUMAN	0.167686037170281	1.10355987479422	1.10355987479422
sp	O75223	GGCT_HUMAN	0.167807500252578	1.6377520111468	1.6377520111468
sp	P33151	CADH5_HUMAN	0.168179757703468	0.9027095931068	-1.10777597539244
sp	P55769	NH2L1_HUMAN	0.168344105773345	1.09957669127133	1.09957669127133
sp	P27105	STOM_HUMAN	0.16873866510909	1.2519468148192	1.2519468148192
sp	Q96DI7	SNR40_HUMAN	0.169347905702085	1.13500137388549	1.13500137388549
sp	Q1KMD3	HNRL2_HUMAN	0.169412856104645	1.61890264814472	1.61890264814472
sp	Q13085	ACACA_HUMAN	0.169575152755923	1.21611277328701	1.21611277328701
sp	P54725	RD23A_HUMAN	0.1697972891701	0.913766681528132	-1.0943712658987
sp	Q9Y666	S12A7_HUMAN	0.170904031022597	1.09950583939326	1.09950583939326
sp	Q676U5	A16L1_HUMAN	0.170939726057748	0.661848457901026	-1.51091989119591
sp	Q00325	MPCP_HUMAN	0.171958189668086	1.06061809440932	1.06061809440932
tr	B7Z7U9	B7Z7U9_HUMAN	0.172497013393364	1.26653406996171	1.26653406996171
sp	Q08379	GOGA2_HUMAN	0.172752706989167	0.785916112217037	-1.27240043110841
sp	P54709	AT1B3_HUMAN	0.173067279189311	0.909175685289409	-1.09989743036483
sp	Q9NVI7	ATD3A_HUMAN	0.173382029234662	1.42617638559328	1.42617638559328
sp	Q6PI78	TMM65_HUMAN	0.173605869602949	0.900414693054586	-1.11059938016735
sp	Q4V328	GRAP1_HUMAN	0.173609117645234	0.823297765159238	-1.21462737094469
sp	Q9BY44	EIF2A_HUMAN	0.1738881075344	0.789688435954664	-1.26632220312444
sp	P51148	RAB5C_HUMAN	0.173976001470715	1.23055227067161	1.23055227067161
sp	P60903	S10AA_HUMAN	0.174094168280664	1.14657072029186	1.14657072029186
sp	Q9H2D6	TARA_HUMAN	0.17415819483668	1.1562851425164	1.1562851425164
sp	O60343	TBCD4_HUMAN	0.174233744113737	1.23223554186366	1.23223554186366
sp	Q9P253	VPS18_HUMAN	0.174628498988229	0.770439770429919	-1.29795999425365
sp	Q9Y3I0	RTCB_HUMAN	0.175022040512831	0.802862142488469	-1.24554384504979
sp	O43143	DHX15_HUMAN	0.175553175761679	0.676833654174205	-1.47746790342464
tr	H0YIC4	H0YIC4_HUMAN	0.175978687563666	0.901029124040038	-1.10984203875253
sp	O15020	SPTN2_HUMAN	0.176179936447725	1.30799054853962	1.30799054853962
tr	Q53SB6	Q53SB6_HUMAN	0.176999784039488	0.855812767778925	-1.16847987977006
sp	Q4G0J3	LARP7_HUMAN	0.177707989597941	0.605275400909857	-1.65214049422261
sp	Q8TCS8	PNPT1_HUMAN	0.177893667859044	0.62091068671915	-1.61053758839928
sp	P02786	TFR1_HUMAN	0.177987756357828	1.13631469966434	1.13631469966434
tr	E7EX90	E7EX90_HUMAN	0.178201198859354	0.794187657934648	-1.2591482504281
sp	O95674	CDS2_HUMAN	0.178280506642985	1.04493027995491	1.04493027995491
sp	P10619	PPGB_HUMAN	0.178560844580094	0.920261330070208	-1.08664785460855
sp	Q96J02	ITCH_HUMAN	0.179001420844485	1.45875473534466	1.45875473534466
sp	Q13148	TADBP_HUMAN	0.179920765006299	1.09713566944895	1.09713566944895
sp	P53582	MAP11_HUMAN	0.181138611898199	0.795686272710119	-1.2567767401516
sp	P12955	PEPD_HUMAN	0.181282264953705	1.09104505156179	1.09104505156179
sp	Q8IZ83	A16A1_HUMAN	0.181459782056795	0.915924747296372	-1.09179275148073
sp	O15173	PGRC2_HUMAN	0.18152837646439	1.08014055473901	1.08014055473901
sp	Q9Y3U8	RL36_HUMAN	0.181625495434223	1.05036706661845	1.05036706661845
sp	Q86UK7	ZN598_HUMAN	0.181659602486949	0.913302074034395	-1.09492798541739
sp	Q9NYL9	TMOD3_HUMAN	0.181839434592357	1.13524970889752	1.13524970889752
sp	Q13098	CSN1_HUMAN	0.181962799342765	0.90064915921438	-1.11031025762827
sp	Q03405	UPAR_HUMAN	0.182081630960725	1.29031098560963	1.29031098560963
sp	P63244	RACK1_HUMAN	0.182277525228773	0.846914645532624	-1.18075653228443
sp	Q99538	LGMN_HUMAN	0.182323107229266	0.701209911899137	-1.42610648114147
sp	Q13459	MYO9B_HUMAN	0.182380970932956	0.807153931459441	-1.23892105461454
sp	Q96JC1	VPS39_HUMAN	0.182486778577743	1.06980132659529	1.06980132659529
sp	Q99460	PSMD1_HUMAN	0.18261075212366	1.12146097734059	1.12146097734059
sp	P32456	GBP2_HUMAN	0.182736061145576	0.790220456149206	-1.26546964485463
sp	Q9H2J4	PDCL3_HUMAN	0.182853012201678	0.860967524470474	-1.16148399513098
sp	P60891	PRPS1_HUMAN	0.183586455797727	0.608068531867409	-1.64455147338237
sp	P41567	EIF1_HUMAN	0.183687551043355	1.23651619836902	1.23651619836902
sp	P62857	RS28_HUMAN	0.184109670752134	1.21376164180859	1.21376164180859
sp	Q8IXQ6	PARP9_HUMAN	0.184155319355651	0.765489776934021	-1.30635317431051
sp	P62979	RS27A_HUMAN	0.184276581275004	0.820694808976477	-1.21847974309371
sp	Q13464	ROCK1_HUMAN	0.184399923790045	1.23845329767194	1.23845329767194
sp	Q13201	MMRN1_HUMAN	0.184655429644967	0.791184282553766	-1.26392804059785
sp	P26640	SYVC_HUMAN	0.184929171031792	0.92650109775188	-1.07932953606473
sp	Q70UQ0	IKIP_HUMAN	0.184938420101978	0.898813726152204	-1.11257757965154
sp	Q9Y5K6	CD2AP_HUMAN	0.185457574171368	0.935369661940346	-1.06909603837865
sp	P25325	THTM_HUMAN	0.186247989978192	0.655893873782128	-1.52463689626132
sp	Q8TD55	PKHO2_HUMAN	0.18742897334606	0.872040368557905	-1.14673590358403
sp	P11277	SPTB1_HUMAN	0.18744118225218	0.612790239516913	-1.63187977796177
sp	P52434	RPAB3_HUMAN	0.188288554304602	1.59929285017577	1.59929285017577
sp	Q02878	RL6_HUMAN	0.188386602183469	0.927136901960082	-1.07858936246187
sp	P06899	H2B1J_HUMAN	0.188531134203519	1.20447896216592	1.20447896216592
sp	O00429	DNM1L_HUMAN	0.18881522212321	0.878508847094335	-1.13829246376687
tr	K7ELQ0	K7ELQ0_HUMAN	0.189007388426331	1.05216940872123	1.05216940872123
sp	Q5GLZ8	HERC4_HUMAN	0.18923082064558	1.07298464782535	1.07298464782535
sp	P61604	CH10_HUMAN	0.189316323147688	0.874016360370365	-1.14414334255282
sp	Q6NYC1	JMJD6_HUMAN	0.189530139533496	1.85388668846003	1.85388668846003
sp	Q8WVJ2	NUDC2_HUMAN	0.189665167866678	0.862779762613167	-1.15904433939343
sp	Q99798	ACON_HUMAN	0.189861437630578	0.905506692780246	-1.10435406825059
sp	P06730	IF4E_HUMAN	0.189928838052509	0.906319086969676	-1.10336416211155
sp	O95372	LYPA2_HUMAN	0.190416182484435	0.7933033921312	-1.26055177617924
sp	Q8NBJ5	GT251_HUMAN	0.190449758466105	0.648025016065519	-1.54315030316499
sp	P28074	PSB5_HUMAN	0.19063435599974	1.14520539135936	1.14520539135936
sp	P68104	EF1A1_HUMAN	0.190745188871754	0.89714498940253	-1.11464703232191
sp	O15143	ARC1B_HUMAN	0.190967386286608	0.905758361064904	-1.10404721941986
tr	A0A4P2SQW8	A0A4P2SQW8_HUMAN	0.191241590690576	0.825362492724917	-1.2115888580041
sp	O43765	SGTA_HUMAN	0.191872276492782	0.884565508181373	-1.13049852243951
sp	Q9GZZ9	UBA5_HUMAN	0.191933746396653	1.28618767722276	1.28618767722276
sp	Q9NXH9	TRM1_HUMAN	0.192057662198823	0.737293004662848	-1.35631288195564
sp	P05386	RLA1_HUMAN	0.192113547508467	0.935895435486175	-1.06849543451457
sp	Q96NU0	CNT3B_HUMAN	0.192179766945809	0.741288248774142	-1.34900290359882
sp	P0C0L4	CO4A_HUMAN	0.192252580845401	1.31158833186016	1.31158833186016
sp	Q96HN2	SAHH3_HUMAN	0.192664773126414	0.739016061847023	-1.35315056279115
sp	P36405	ARL3_HUMAN	0.193002770810641	0.900191553995347	-1.11087467501963
tr	A0A140VKA0	A0A140VKA0_HUMAN	0.193814277386555	0.784797148289044	-1.2742146198927
sp	P05026	AT1B1_HUMAN	0.193894506295463	1.0763015728107	1.0763015728107
sp	P82933	RT09_HUMAN	0.194174097080715	1.13440537827037	1.13440537827037
sp	P52789	HXK2_HUMAN	0.194747144802686	0.790541074503482	-1.26495641055473
sp	Q92900	RENT1_HUMAN	0.194942613088722	1.43884509402206	1.43884509402206
tr	Q5TEC6	Q5TEC6_HUMAN	0.195175263997263	1.29002604290843	1.29002604290843
sp	Q8IWE2	NXP20_HUMAN	0.195352017393638	1.14514218572788	1.14514218572788
sp	P13796	PLSL_HUMAN	0.195416397117051	1.19458584642663	1.19458584642663
sp	Q15121	PEA15_HUMAN	0.195444273889194	1.18244223168922	1.18244223168922
sp	P43490	NAMPT_HUMAN	0.195546693451217	0.826270521890172	-1.21025738363799
sp	Q8WWP7	GIMA1_HUMAN	0.195789643477672	0.847910882269154	-1.17936922489287
sp	P49591	SYSC_HUMAN	0.196085324442778	1.14876357323446	1.14876357323446
sp	Q7Z434	MAVS_HUMAN	0.196164486084098	0.61598631587358	-1.62341268666305
sp	P18084	ITB5_HUMAN	0.196184724658348	2.27079176750252	2.27079176750252
sp	Q00688	FKBP3_HUMAN	0.196228725865649	0.888196446137226	-1.12587705608259
sp	P23588	IF4B_HUMAN	0.196407546328949	0.842240568598146	-1.18730922883997
sp	P62820	RAB1A_HUMAN	0.196981162323736	1.18203786814371	1.18203786814371
sp	Q96QK1	VPS35_HUMAN	0.196998206577612	0.91974610104922	-1.08725657967914
sp	P42574	CASP3_HUMAN	0.197332177133531	1.07626155265266	1.07626155265266
sp	Q9Y3P9	RBGP1_HUMAN	0.19778936169831	1.24815203651459	1.24815203651459
sp	O75131	CPNE3_HUMAN	0.197834926188298	0.957048817854336	-1.04487877874606
sp	Q9Y3B7	RM11_HUMAN	0.198126890481218	1.10060582159873	1.10060582159873
sp	Q7L014	DDX46_HUMAN	0.198133509130275	0.915007005278019	-1.09288780766892
sp	Q13867	BLMH_HUMAN	0.198960474069297	0.80600542192326	-1.24068644304382
sp	P34897	GLYM_HUMAN	0.199129248109346	0.760899321811042	-1.31423431633487
sp	P61978	HNRPK_HUMAN	0.199350166125718	0.836184278690327	-1.19590863579288
sp	Q16740	CLPP_HUMAN	0.199757914413681	1.14385905569275	1.14385905569275
sp	P07108	ACBP_HUMAN	0.200176279644721	1.06240420368166	1.06240420368166
sp	Q14192	FHL2_HUMAN	0.200931727987331	1.07790372568162	1.07790372568162
sp	Q99808	S29A1_HUMAN	0.200968728445607	0.905447821593135	-1.10442587209553
sp	Q9BYK8	HELZ2_HUMAN	0.201350392062519	1.14195713932163	1.14195713932163
sp	O60610	DIAP1_HUMAN	0.201619192289387	1.25960125017079	1.25960125017079
sp	Q8N163	CCAR2_HUMAN	0.20258869026926	1.10767830942511	1.10767830942511
sp	Q99961	SH3G1_HUMAN	0.202836784114504	1.09282484827828	1.09282484827828
sp	O95793	STAU1_HUMAN	0.203318425292322	0.911062071662424	-1.0976200536757
sp	Q96I24	FUBP3_HUMAN	0.203396088867224	0.938654012918383	-1.06535527067198
sp	O60613	SEP15_HUMAN	0.203657669935246	1.19819653709472	1.19819653709472
sp	P14625	ENPL_HUMAN	0.20453492575794	0.82600797487196	-1.21064206450914
sp	Q10588	BST1_HUMAN	0.205528818242007	1.17980444849847	1.17980444849847
sp	O00471	EXOC5_HUMAN	0.205924503222537	0.902113911273237	-1.10850745953868
sp	P21912	SDHB_HUMAN	0.206004208229076	0.955441275929535	-1.0466368003906
sp	P17174	AATC_HUMAN	0.207208403501431	0.851784524199598	-1.17400583315326
sp	Q9P000	COMD9_HUMAN	0.207259166019727	0.79396134463175	-1.25950716210726
tr	A0A499FI48	A0A499FI48_HUMAN	0.207858700423237	0.895838571948964	-1.11627254207689
sp	P05452	TETN_HUMAN	0.207884558722654	1.18006217363457	1.18006217363457
sp	P08473	NEP_HUMAN	0.208259798673991	0.901184293038629	-1.10965094234852
sp	Q96IZ0	PAWR_HUMAN	0.208544434691353	0.662623230300398	-1.50915324768595
sp	O15427	MOT4_HUMAN	0.208749221864727	1.05285168334531	1.05285168334531
sp	P49590	SYHM_HUMAN	0.209575860485851	0.859527367025113	-1.16343008770166
sp	Q9BV86	NTM1A_HUMAN	0.209636470524997	0.876631197730438	-1.14073056330753
sp	Q14315	FLNC_HUMAN	0.210019376231915	1.20078854198713	1.20078854198713
sp	Q7L0Y3	TM10C_HUMAN	0.210083535256043	0.919575838535553	-1.08745788883767
sp	P15311	EZRI_HUMAN	0.210299631614435	1.05064634954232	1.05064634954232
sp	Q96B97	SH3K1_HUMAN	0.210411002642265	1.33087750679344	1.33087750679344
sp	P34932	HSP74_HUMAN	0.210470746810318	1.09414400330591	1.09414400330591
sp	P04843	RPN1_HUMAN	0.210652654596538	0.739058109128029	-1.35307357790829
sp	Q15811	ITSN1_HUMAN	0.211304103029432	1.1231831959607	1.1231831959607
sp	Q9UDY4	DNJB4_HUMAN	0.211949544473663	1.14196953142947	1.14196953142947
sp	O96005	CLPT1_HUMAN	0.212063433200046	1.26893431562467	1.26893431562467
tr	D3DXC9	D3DXC9_HUMAN	0.212682673895454	1.21543703378134	1.21543703378134
sp	Q5EBM0	CMPK2_HUMAN	0.212713625814818	0.785984405988657	-1.27228987290421
sp	P15289	ARSA_HUMAN	0.212840645867992	0.617266306831816	-1.62004630567413
sp	Q15029	U5S1_HUMAN	0.212893466613563	1.11579753933065	1.11579753933065
sp	Q9Y5L0	TNPO3_HUMAN	0.213916092730791	0.926584925810168	-1.07923188921473
sp	Q9UI09	NDUAC_HUMAN	0.213926072505404	1.08773420711892	1.08773420711892
sp	P20700	LMNB1_HUMAN	0.213991273155271	1.2433938876036	1.2433938876036
sp	Q16513	PKN2_HUMAN	0.214238421818511	1.13793255950107	1.13793255950107
sp	Q9BS26	ERP44_HUMAN	0.214356863229227	0.914985053044886	-1.09291402812778
sp	P07737	PROF1_HUMAN	0.215854121476006	0.922106940722766	-1.08447291288815
tr	A0A090N8G0	A0A090N8G0_HUMAN	0.216057580554586	1.25132260467993	1.25132260467993
sp	Q99541	PLIN2_HUMAN	0.216304156430805	0.885102648008004	-1.12981245988878
sp	O15123	ANGP2_HUMAN	0.216361393573837	0.629470041767414	-1.58863795517928
sp	Q8N1I0	DOCK4_HUMAN	0.21638834405814	0.654850999369278	-1.52706493685305
sp	Q16795	NDUA9_HUMAN	0.216482350788415	1.06668642185534	1.06668642185534
sp	P46939	UTRO_HUMAN	0.216730038210593	0.61247635091154	-1.6327161016286
sp	Q5JSH3	WDR44_HUMAN	0.217424259670996	1.14566833270544	1.14566833270544
sp	P22307	NLTP_HUMAN	0.217519188091506	0.891863540699419	-1.12124776310037
sp	A6NFQ2	TCAF2_HUMAN	0.217905766978822	1.25845617008026	1.25845617008026
tr	B7Z6U8	B7Z6U8_HUMAN	0.217994305778977	1.10147173740005	1.10147173740005
tr	A0A087WTJ2	A0A087WTJ2_HUMAN	0.218105120517591	0.727774719216113	-1.37405157612111
sp	P49588	SYAC_HUMAN	0.218176705369585	1.11874781331174	1.11874781331174
sp	Q92945	FUBP2_HUMAN	0.218477559193712	0.518030924312088	-1.93038668748962
sp	Q8NCA5	FA98A_HUMAN	0.218925900842379	1.07117059049983	1.07117059049983
sp	Q92530	PSMF1_HUMAN	0.220302047963982	0.91165888562278	-1.09690150095655
sp	Q9Y3E5	PTH2_HUMAN	0.220762638027237	1.1831950200111	1.1831950200111
sp	Q9UBC2	EP15R_HUMAN	0.220921480068517	0.950307274021808	-1.05229121920522
tr	A0A384MDZ8	A0A384MDZ8_HUMAN	0.221091379015843	0.706602253162066	-1.41522333890809
sp	O15067	PUR4_HUMAN	0.221569523963302	0.753025243023017	-1.32797673021625
sp	Q02383	SEMG2_HUMAN	0.221658805682888	1.91035514444451	1.91035514444451
sp	P48444	COPD_HUMAN	0.221783743839275	0.621236744110092	-1.60969229441262
sp	O75439	MPPB_HUMAN	0.222560641569362	0.953451717880406	-1.04882080680821
sp	Q9NRW7	VPS45_HUMAN	0.222681845603684	0.773522080522521	-1.29278791799258
sp	Q9Y6M9	NDUB9_HUMAN	0.222749766797417	1.07327938641319	1.07327938641319
sp	P98160	PGBM_HUMAN	0.222938042070223	1.30361756780115	1.30361756780115
tr	Q5T0R9	Q5T0R9_HUMAN	0.223030859946035	0.619484676472027	-1.61424493289328
sp	O60568	PLOD3_HUMAN	0.223481179209583	0.725022285411801	-1.37926794820109
sp	P33121	ACSL1_HUMAN	0.223501142126611	0.935327724146897	-1.06914397401412
sp	Q8WVY7	UBCP1_HUMAN	0.223779899032848	0.8167117141773	-1.22442225652087
sp	Q99426	TBCB_HUMAN	0.224342293723036	0.901234674797005	-1.10958890948713
sp	Q9HB90	RRAGC_HUMAN	0.224918795567924	0.914237568918802	-1.09380759880894
sp	P23142	FBLN1_HUMAN	0.22580949398537	1.28071488460661	1.28071488460661
sp	Q9H3H3	CK068_HUMAN	0.226011465714898	1.04366176381199	1.04366176381199
sp	P15586	GNS_HUMAN	0.226357541085352	0.749013034564676	-1.33509025057381
sp	P07951	TPM2_HUMAN	0.227117709099655	1.34774274654978	1.34774274654978
sp	Q9Y315	DEOC_HUMAN	0.227558032900967	0.88582676908588	-1.12888889216109
sp	P14927	QCR7_HUMAN	0.227658176545766	1.08945460849643	1.08945460849643
sp	P52630	STAT2_HUMAN	0.228118647217576	0.787026702519983	-1.27060491950031
sp	O95373	IPO7_HUMAN	0.228767045131696	1.15560428721742	1.15560428721742
sp	O00116	ADAS_HUMAN	0.228881097994178	1.06949903329207	1.06949903329207
sp	P04083	ANXA1_HUMAN	0.229079749640971	1.09133717857098	1.09133717857098
sp	Q13510	ASAH1_HUMAN	0.229256820326528	0.621467204701376	-1.60909536727769
sp	P16152	CBR1_HUMAN	0.22937862697246	1.02994913951917	1.02994913951917
sp	Q15005	SPCS2_HUMAN	0.229412465662198	1.07654062094491	1.07654062094491
sp	Q9H4A6	GOLP3_HUMAN	0.229432144968401	0.828829170928258	-1.20652124113831
tr	A0A024R798	A0A024R798_HUMAN	0.229456945885898	0.891355851988179	-1.12188639113042
sp	Q9Y5K8	VATD_HUMAN	0.22975793197136	1.10143300603337	1.10143300603337
sp	Q32MZ4	LRRF1_HUMAN	0.23004964601674	1.19559271780753	1.19559271780753
sp	Q8TED1	GPX8_HUMAN	0.230334499231702	1.13998903754985	1.13998903754985
sp	P49419	AL7A1_HUMAN	0.230453761857135	0.692453677954484	-1.44413992132154
sp	Q5H9R7	PP6R3_HUMAN	0.230783203765113	0.858039483698842	-1.16544753359041
sp	Q6P587	FAHD1_HUMAN	0.231050893582613	1.18944197892655	1.18944197892655
sp	Q9NWV4	CZIB_HUMAN	0.231283494172315	0.866384511049102	-1.15422192715461
sp	Q9NQG5	RPR1B_HUMAN	0.231374935207853	0.82506623268935	-1.21202390835999
sp	P82650	RT22_HUMAN	0.231738475791035	0.84026373886754	-1.19010252822256
sp	P42285	MTREX_HUMAN	0.231797363920898	1.17634983323051	1.17634983323051
sp	O00625	PIR_HUMAN	0.232026452539799	0.703326154596471	-1.42181545996074
sp	Q15008	PSMD6_HUMAN	0.232241535041171	0.818732550954697	-1.22140007604917
sp	Q6P5R6	RL22L_HUMAN	0.232333166667593	0.778815962570024	-1.28400039041327
sp	Q12846	STX4_HUMAN	0.23275448148544	0.884169338514717	-1.13100506479886
sp	Q8WZ82	OVCA2_HUMAN	0.233270597038035	0.933219804987319	-1.07155891319043
sp	P54687	BCAT1_HUMAN	0.23332744711333	1.033354370956	1.033354370956
sp	Q6N069	NAA16_HUMAN	0.233330465007323	3.35866311418471	3.35866311418471
sp	Q9H4G4	GAPR1_HUMAN	0.23333702974726	1.22224375634852	1.22224375634852
sp	Q9NPQ8	RIC8A_HUMAN	0.23414172249597	0.910735340780228	-1.0980138303882
sp	P50452	SPB8_HUMAN	0.234876228314089	0.892838704548144	-1.12002312949245
tr	A0A1V0E3X7	A0A1V0E3X7_HUMAN	0.235231780828507	0.795628924893367	-1.25686732685595
sp	P08572	CO4A2_HUMAN	0.235280216395242	1.52908489875295	1.52908489875295
sp	Q9GZZ1	NAA50_HUMAN	0.235427854952314	1.09093998987935	1.09093998987935
sp	Q03252	LMNB2_HUMAN	0.236379919605596	1.16969945316927	1.16969945316927
tr	A0A384MR50	A0A384MR50_HUMAN	0.237300266673899	2.03986353479404	2.03986353479404
sp	P02462	CO4A1_HUMAN	0.237406863704977	0.71610219720166	-1.39644872464816
sp	O60831	PRAF2_HUMAN	0.238017186901096	0.906955404537075	-1.10259004466754
sp	Q9UQE7	SMC3_HUMAN	0.238134102932165	0.865003921041512	-1.15606412372784
sp	P50991	TCPD_HUMAN	0.238201448569453	0.938332017586074	-1.06572085494063
sp	P60033	CD81_HUMAN	0.238549450091522	1.23838030341435	1.23838030341435
tr	R4GNH3	R4GNH3_HUMAN	0.238706449110601	1.24106066736634	1.24106066736634
sp	Q6YHK3	CD109_HUMAN	0.239236640554716	1.12097831472153	1.12097831472153
sp	P25705	ATPA_HUMAN	0.239523010834697	0.845769947270425	-1.18235461454657
sp	Q16658	FSCN1_HUMAN	0.240194232246436	0.937476064859317	-1.06669390023314
sp	P20290	BTF3_HUMAN	0.241474391441181	1.34809997727864	1.34809997727864
sp	O43169	CYB5B_HUMAN	0.241496390542193	0.949771655072257	-1.05288465354751
sp	P29144	TPP2_HUMAN	0.24165972392265	1.40429815435243	1.40429815435243
sp	Q9BQ39	DDX50_HUMAN	0.241771591987545	0.743883676149607	-1.34429620122338
sp	Q9H0E2	TOLIP_HUMAN	0.242211141905716	1.14308320165594	1.14308320165594
sp	P78371	TCPB_HUMAN	0.242274928529274	0.938824807598863	-1.06516145707483
sp	P06132	DCUP_HUMAN	0.242392490867284	0.717735056335661	-1.39327178068384
sp	P09874	PARP1_HUMAN	0.242697235657551	0.736453592625687	-1.35785881148965
sp	Q5VZF2	MBNL2_HUMAN	0.243313538040366	0.953411233345141	-1.04886534270359
sp	O95361	TRI16_HUMAN	0.243393225685428	1.13844894179877	1.13844894179877
sp	O94923	GLCE_HUMAN	0.243598968101174	1.12508766301958	1.12508766301958
sp	P02452	CO1A1_HUMAN	0.243705355645503	1.1009123572806	1.1009123572806
sp	Q9NPY3	C1QR1_HUMAN	0.244036424865871	1.34682085600778	1.34682085600778
sp	P82930	RT34_HUMAN	0.244060549608481	0.876674636396056	-1.1406740408402
sp	P50479	PDLI4_HUMAN	0.244155510798232	1.42657943140013	1.42657943140013
sp	Q9NQR4	NIT2_HUMAN	0.244209585859021	1.10778619470508	1.10778619470508
sp	O94760	DDAH1_HUMAN	0.244391047318783	1.4507639687941	1.4507639687941
sp	Q92478	CLC2B_HUMAN	0.244885306017689	0.945830285777749	-1.05727212908784
sp	P61201	CSN2_HUMAN	0.24503073776197	0.656661938696159	-1.52285360407146
sp	Q9P2E9	RRBP1_HUMAN	0.245160057917702	1.13612238566572	1.13612238566572
sp	P55209	NP1L1_HUMAN	0.245258438856741	1.13454960320651	1.13454960320651
sp	O75915	PRAF3_HUMAN	0.245507460062248	1.17898406979533	1.17898406979533
sp	P04350	TBB4A_HUMAN	0.246451989248128	0.754979409101185	-1.32453943504302
sp	Q9UJ70	NAGK_HUMAN	0.24650648173771	0.759694201644281	-1.31631911608066
sp	P52565	GDIR1_HUMAN	0.246586285874869	1.09541470319226	1.09541470319226
sp	Q9UN86	G3BP2_HUMAN	0.246661890937421	0.907296702180165	-1.10217528356168
sp	Q12904	AIMP1_HUMAN	0.246805654854313	1.0565051063617	1.0565051063617
sp	O60763	USO1_HUMAN	0.2473673438476	1.08692697583276	1.08692697583276
sp	P61020	RAB5B_HUMAN	0.247456908893296	1.08692329722353	1.08692329722353
sp	Q96RS6	NUDC1_HUMAN	0.247482292994556	0.944431365518169	-1.05883819249411
sp	P50990	TCPQ_HUMAN	0.24765067896279	0.93410136306873	-1.07054762955787
sp	P25789	PSA4_HUMAN	0.247654099966642	0.754966527521941	-1.32456203493199
sp	Q9UNK0	STX8_HUMAN	0.247668783051426	0.856570951372608	-1.16744561369675
sp	O43264	ZW10_HUMAN	0.248551847629855	1.10462745445101	1.10462745445101
sp	Q9UM54	MYO6_HUMAN	0.248844987848154	1.24379287454477	1.24379287454477
sp	Q9Y316	MEMO1_HUMAN	0.249228223608674	1.12716332391727	1.12716332391727
sp	Q9BTU6	P4K2A_HUMAN	0.250382373710217	0.965133267961593	-1.03612633943502
sp	Q9Y4I1	MYO5A_HUMAN	0.250972680974559	1.43013039562098	1.43013039562098
sp	O75190	DNJB6_HUMAN	0.251134680791092	0.896857433174557	-1.11500441765906
sp	P55036	PSMD4_HUMAN	0.251264227636576	0.723464224142218	-1.38223835627209
sp	Q9UGR2	Z3H7B_HUMAN	0.251807096658321	0.805438041959973	-1.24156042787174
sp	Q14728	MFS10_HUMAN	0.251959981069986	1.12655681203142	1.12655681203142
sp	P49458	SRP09_HUMAN	0.253036671262709	0.904126972448325	-1.10603934012947
sp	P83916	CBX1_HUMAN	0.253652498432864	0.757908430495133	-1.31942060513394
tr	Q8NAS7	Q8NAS7_HUMAN	0.254084070817292	1.17698453681824	1.17698453681824
sp	O15347	HMGB3_HUMAN	0.254384994518195	0.92822019550099	-1.0773305782905
sp	Q5JRX3	PREP_HUMAN	0.254697811659476	1.05758374436277	1.05758374436277
sp	Q9NUN5	LMBD1_HUMAN	0.255740326320602	1.087854282872	1.087854282872
sp	Q06210	GFPT1_HUMAN	0.255828244616942	1.54732291581745	1.54732291581745
sp	O95848	NUD14_HUMAN	0.256128068241503	0.514286958178436	-1.94443974146636
sp	P51571	SSRD_HUMAN	0.256380334858414	1.07612440339373	1.07612440339373
sp	P61011	SRP54_HUMAN	0.256403272058517	0.908490293083998	-1.10072722583018
sp	P80723	BASP1_HUMAN	0.257487531399422	1.1643400562739	1.1643400562739
sp	Q2M2I8	AAK1_HUMAN	0.258003722110144	1.2623135146185	1.2623135146185
sp	Q92878	RAD50_HUMAN	0.258224310338894	1.14211566280413	1.14211566280413
sp	P28288	ABCD3_HUMAN	0.25822612932838	1.11532522123754	1.11532522123754
sp	P61981	1433G_HUMAN	0.258329105712038	0.808184018383836	-1.23734196328176
sp	P29466	CASP1_HUMAN	0.258365345806936	0.662338415975393	-1.50980220364744
sp	Q15436	SC23A_HUMAN	0.25860546594258	0.942598232858843	-1.06089738463339
tr	Q5TCI8	Q5TCI8_HUMAN	0.258971648395524	1.12567748095536	1.12567748095536
sp	Q16881	TRXR1_HUMAN	0.259450519856152	1.3630911541598	1.3630911541598
sp	O60645	EXOC3_HUMAN	0.259503449857219	0.940376754524571	-1.0634035722263
sp	P49023	PAXI_HUMAN	0.259573153713739	0.930111834442582	-1.07513952943014
sp	Q9Y2G5	OFUT2_HUMAN	0.260902113681124	0.823986367085367	-1.21361231198185
sp	Q9BQG0	MBB1A_HUMAN	0.26140485607139	1.12903362874835	1.12903362874835
sp	Q01813	PFKAP_HUMAN	0.261507397062899	1.04444503206708	1.04444503206708
sp	P83881	RL36A_HUMAN	0.262185073948919	0.848911247452235	-1.17797944484917
sp	Q92888	ARHG1_HUMAN	0.262855545505604	0.93199564968834	-1.07296638169331
sp	Q86TI2	DPP9_HUMAN	0.263075810011937	1.14336769828966	1.14336769828966
sp	P16435	NCPR_HUMAN	0.263278891402995	1.12396821312349	1.12396821312349
sp	P07602	SAP_HUMAN	0.263451062311201	0.694400034767792	-1.4400920937949
sp	Q13492	PICAL_HUMAN	0.263766486696221	1.35399577490583	1.35399577490583
sp	O14880	MGST3_HUMAN	0.264658626138717	1.09584216404792	1.09584216404792
sp	Q14651	PLSI_HUMAN	0.264779849748394	0.828010786835395	-1.20771373501297
sp	P01111	RASN_HUMAN	0.264963095168724	0.815085706276729	-1.22686484660362
sp	Q92688	AN32B_HUMAN	0.265001379841495	1.05103068570782	1.05103068570782
sp	P28072	PSB6_HUMAN	0.266851931138889	1.53458771737838	1.53458771737838
sp	P26232	CTNA2_HUMAN	0.266879938931561	0.742623831672417	-1.34657676922105
sp	O15270	SPTC2_HUMAN	0.267360921791257	0.917304340836254	-1.09015073349414
sp	Q96HS1	PGAM5_HUMAN	0.267662555066076	0.85246988994774	-1.17306196006677
sp	O00299	CLIC1_HUMAN	0.268133197146686	1.10111005434532	1.10111005434532
sp	Q9P0K7	RAI14_HUMAN	0.268577568356631	1.27991150142272	1.27991150142272
sp	Q9NZM1	MYOF_HUMAN	0.268665842944939	1.14769021128682	1.14769021128682
sp	O43396	TXNL1_HUMAN	0.268813394285411	1.05741730593066	1.05741730593066
sp	O14763	TR10B_HUMAN	0.26901530692808	1.22117078947109	1.22117078947109
sp	Q19T08	ECSCR_HUMAN	0.27035756748474	0.856747639923881	-1.16720484936363
sp	Q3LXA3	TKFC_HUMAN	0.270425515631153	0.87055866291608	-1.14868766758386
sp	Q00610	CLH1_HUMAN	0.270704886284648	1.1438532275665	1.1438532275665
sp	Q9H444	CHM4B_HUMAN	0.270884589548452	0.827672472861697	-1.20820739216139
sp	Q92598	HS105_HUMAN	0.270922449392545	0.900944467511997	-1.10994632417417
sp	P62280	RS11_HUMAN	0.270947418327995	0.872428669189092	-1.14622551426409
sp	P23284	PPIB_HUMAN	0.2715950943047	0.923341638163131	-1.08302274983436
sp	P38117	ETFB_HUMAN	0.271717828484394	0.945962541265823	-1.05712431135155
sp	P49368	TCPG_HUMAN	0.271820927762434	0.946566722213649	-1.05644956296519
sp	Q96G03	PGM2_HUMAN	0.272597586143168	1.07444527514233	1.07444527514233
tr	F8W7C6	F8W7C6_HUMAN	0.27305641664229	0.878512007156086	-1.13828836925883
tr	E5RFU4	E5RFU4_HUMAN	0.273176569369689	0.796087141421777	-1.25614389175291
sp	Q9UIA9	XPO7_HUMAN	0.273807439079968	0.889820426328349	-1.12382225717866
sp	Q92499	DDX1_HUMAN	0.27421700763803	0.844193435071129	-1.18456263512135
sp	Q9UJA5	TRM6_HUMAN	0.275062151194177	1.18709112519166	1.18709112519166
sp	Q99700	ATX2_HUMAN	0.275317620811461	0.920831828281224	-1.08597462564532
sp	Q8IZP0	ABI1_HUMAN	0.275326413087897	0.928312979573581	-1.07722290003889
sp	P07900	HS90A_HUMAN	0.275694525073169	0.927268528766978	-1.07843625549304
sp	Q15434	RBMS2_HUMAN	0.275875758963024	1.19263620389788	1.19263620389788
tr	A0A024RDY9	A0A024RDY9_HUMAN	0.276082871144608	0.871681541491587	-1.14720795657648
sp	Q15185	TEBP_HUMAN	0.276131238648446	0.961049325202741	-1.0405293191263
tr	F8W914	F8W914_HUMAN	0.276446041214844	0.636064284974931	-1.57216813397943
sp	P11310	ACADM_HUMAN	0.276933721347771	0.689303840236572	-1.4507390523993
sp	Q13620	CUL4B_HUMAN	0.277421519918329	0.787890670294517	-1.26921162758051
tr	B4E2B5	B4E2B5_HUMAN	0.277425264987679	1.10915656014636	1.10915656014636
sp	Q8N335	GPD1L_HUMAN	0.278893280847347	1.04447454073908	1.04447454073908
sp	P53004	BIEA_HUMAN	0.279835619029985	0.679135900045994	-1.4724593412486
sp	P05141	ADT2_HUMAN	0.279925823073359	0.914671208382291	-1.09328903198847
sp	Q9H9B4	SFXN1_HUMAN	0.280246326165964	0.738349744227153	-1.35437170232479
sp	Q9NP74	PALMD_HUMAN	0.280355089336411	0.871669895906267	-1.14722328337416
sp	Q96PK6	RBM14_HUMAN	0.280381898473755	1.4576348012126	1.4576348012126
sp	P01023	A2MG_HUMAN	0.280450570977116	1.46590920353509	1.46590920353509
sp	O95816	BAG2_HUMAN	0.281017622388934	1.10655327333521	1.10655327333521
sp	P55786	PSA_HUMAN	0.281447266622425	1.18629592798576	1.18629592798576
sp	P33316	DUT_HUMAN	0.281928570095592	1.0847250174003	1.0847250174003
sp	P10644	KAP0_HUMAN	0.282455078892764	0.86657402097364	-1.15396951189057
sp	O00501	CLD5_HUMAN	0.282947226240099	0.967032149074391	-1.03409178377075
sp	Q9Y5Z4	HEBP2_HUMAN	0.283311689983275	0.916155128471023	-1.09151820354802
sp	Q69YN2	C19L1_HUMAN	0.283625758571666	0.871768129540993	-1.14709401056738
sp	Q96KP1	EXOC2_HUMAN	0.283824106697849	0.857628634145477	-1.16600584470501
sp	O75396	SC22B_HUMAN	0.284087472182503	1.06672300016282	1.06672300016282
sp	P61009	SPCS3_HUMAN	0.284095546764213	1.05130490200022	1.05130490200022
sp	Q9Y6D6	BIG1_HUMAN	0.284346212881345	1.45725190393765	1.45725190393765
sp	Q6IQ22	RAB12_HUMAN	0.285222635193204	1.1551937183009	1.1551937183009
sp	Q96D46	NMD3_HUMAN	0.285710368994736	0.950262246623983	-1.0523410811623
tr	Q53GT4	Q53GT4_HUMAN	0.286443908506613	0.78847563309781	-1.26827001117478
conta	P02768	ALBU_HUMAN	0.286555396926791	1.98843006918544	1.98843006918544
sp	Q9P035	HACD3_HUMAN	0.286840361881401	1.10456468190432	1.10456468190432
sp	Q9Y624	JAM1_HUMAN	0.286932037414392	0.837048592394163	-1.19467377292847
sp	Q9BUQ8	DDX23_HUMAN	0.287759640769923	0.954939286340532	-1.04718699325079
sp	Q9HD45	TM9S3_HUMAN	0.287866952144897	0.92068813107832	-1.086144120082
tr	B4DLR4	B4DLR4_HUMAN	0.287899642634235	0.851441388898297	-1.17447896360069
tr	G3V1V0	G3V1V0_HUMAN	0.287959233025329	1.21213173314483	1.21213173314483
sp	Q9Y4P3	TBL2_HUMAN	0.287992183353715	0.930286908578863	-1.07493719494305
sp	Q9HB07	MYG1_HUMAN	0.288092791372181	0.948002323924913	-1.05484973481901
sp	Q9UGI8	TES_HUMAN	0.288094940449258	0.76766702460368	-1.30264811168132
sp	Q9GZT3	SLIRP_HUMAN	0.288893132438549	1.10078941871597	1.10078941871597
sp	Q04206	TF65_HUMAN	0.289133247425711	0.95052118390284	-1.0520544065036
sp	P27986	P85A_HUMAN	0.289247013555935	0.830757563515423	-1.20372060865557
tr	Q5NKV8	Q5NKV8_HUMAN	0.289955741392564	0.817882227319687	-1.22266992312223
sp	P52566	GDIR2_HUMAN	0.290900314309531	1.09524743728847	1.09524743728847
sp	Q5XKE5	K2C79_HUMAN	0.290928823114084	1.53912335040568	1.53912335040568
sp	Q8NDH3	PEPL1_HUMAN	0.291446670091084	0.818398710268528	-1.22189830879851
tr	A0A0A6YYL4	A0A0A6YYL4_HUMAN	0.291735170290678	1.69614231485936	1.69614231485936
sp	Q9UH99	SUN2_HUMAN	0.291806427138511	0.826401947051674	-1.21006491280383
sp	P40616	ARL1_HUMAN	0.292082668767976	0.676956323135676	-1.47720017647221
sp	Q13418	ILK_HUMAN	0.29210707889407	1.05661010226866	1.05661010226866
sp	O94804	STK10_HUMAN	0.292403053979636	0.562718324669593	-1.77708803172024
sp	Q9Y4D7	PLXD1_HUMAN	0.29323692797329	1.20036202357195	1.20036202357195
sp	P45973	CBX5_HUMAN	0.293635495872153	1.26899091019262	1.26899091019262
sp	P04899	GNAI2_HUMAN	0.293672712659545	0.851687922325266	-1.17413899362317
sp	Q4VC31	CCD58_HUMAN	0.293745529010537	0.918657807549256	-1.08854460472909
sp	Q9H2U2	IPYR2_HUMAN	0.294979677388549	0.732652317438978	-1.364903892607
sp	Q27J81	INF2_HUMAN	0.295019895511569	1.1572284882885	1.1572284882885
sp	P25787	PSA2_HUMAN	0.295784037827073	0.766927117095891	-1.3039048661973
sp	Q63HN8	RN213_HUMAN	0.296441548724695	0.570393421469291	-1.7531758999325
sp	O94915	FRYL_HUMAN	0.297058904065653	0.63175303625134	-1.58289702244051
sp	Q5T013	HYI_HUMAN	0.297122941126761	1.18875866864822	1.18875866864822
sp	Q9BZE1	RM37_HUMAN	0.297137438369383	0.957670022656296	-1.04420100487879
sp	Q9HAB8	PPCS_HUMAN	0.297380183310252	1.17745631130597	1.17745631130597
sp	Q9Y2T2	AP3M1_HUMAN	0.297578012544311	1.16702253049173	1.16702253049173
sp	Q96BY6	DOC10_HUMAN	0.298002500411345	1.64379645452231	1.64379645452231
sp	P17858	PFKAL_HUMAN	0.298498532234699	0.835031527327773	-1.19755957382849
sp	O60762	DPM1_HUMAN	0.298830884240812	1.0638274997056	1.0638274997056
sp	Q92572	AP3S1_HUMAN	0.299515367796145	0.88281285762093	-1.13274290396594
sp	Q99714	HCD2_HUMAN	0.299523992216089	1.18039838263925	1.18039838263925
sp	P49589	SYCC_HUMAN	0.299837784667051	1.28507379816026	1.28507379816026
sp	Q8TBC4	UBA3_HUMAN	0.300473641815191	0.728196580006196	-1.37325555688753
sp	P40222	TXLNA_HUMAN	0.300718245314696	0.909357361851288	-1.09967768662936
sp	Q99615	DNJC7_HUMAN	0.301033152042238	0.946864886271306	-1.05611689112048
sp	P28065	PSB9_HUMAN	0.301336586371954	0.757436755671318	-1.32024224136535
sp	P59998	ARPC4_HUMAN	0.302551895840738	0.86866466069296	-1.1511922209455
sp	Q9H2G2	SLK_HUMAN	0.302731782006022	1.2426622813194	1.2426622813194
sp	Q15785	TOM34_HUMAN	0.302864445901219	1.07194902265018	1.07194902265018
sp	Q93052	LPP_HUMAN	0.303171202750193	0.767241873646838	-1.30336994675072
sp	P29323	EPHB2_HUMAN	0.303767073915404	0.795787342287869	-1.25661712226413
sp	P37802	TAGL2_HUMAN	0.303926027218576	1.1464523987879	1.1464523987879
sp	P07355	ANXA2_HUMAN	0.304029852828154	1.05608037918416	1.05608037918416
sp	Q6Y7W6	GGYF2_HUMAN	0.304424400054653	1.22579545011767	1.22579545011767
sp	P20810	ICAL_HUMAN	0.304653077730016	1.22818478130043	1.22818478130043
sp	Q9P0L0	VAPA_HUMAN	0.304810275142844	1.06924631493776	1.06924631493776
sp	Q13200	PSMD2_HUMAN	0.305220875145869	0.870247123666348	-1.14909888559815
sp	O15371	EIF3D_HUMAN	0.305610706602343	0.726014032636394	-1.37738384528006
sp	Q6IBS0	TWF2_HUMAN	0.305688683460969	0.969474212593313	-1.03148695139093
sp	P26038	MOES_HUMAN	0.305766325774268	1.09042409433825	1.09042409433825
tr	B7Z2R3	B7Z2R3_HUMAN	0.305914345436565	2.11247172203982	2.11247172203982
sp	Q13561	DCTN2_HUMAN	0.305956667739089	0.80969145541698	-1.23503835110254
sp	P58546	MTPN_HUMAN	0.306157069867724	0.883644322558031	-1.13167704977172
sp	Q92835	SHIP1_HUMAN	0.306439947005394	1.1410521407203	1.1410521407203
sp	Q9HAV0	GBB4_HUMAN	0.306501361644516	0.892925934422864	-1.11991371450796
sp	Q2PPJ7	RGPA2_HUMAN	0.306513036503653	0.815399000982598	-1.22639345742998
sp	P23219	PGH1_HUMAN	0.30662912522004	0.989411273263548	-1.01070204779609
sp	Q86VS8	HOOK3_HUMAN	0.306981450200172	0.93027920955646	-1.07494609115986
sp	P15374	UCHL3_HUMAN	0.307295353006896	1.07240097634195	1.07240097634195
sp	Q53T59	H1BP3_HUMAN	0.307453057027038	1.22875072438982	1.22875072438982
sp	Q9H3S7	PTN23_HUMAN	0.307482239201614	1.14033300149992	1.14033300149992
sp	O75306	NDUS2_HUMAN	0.307993761328324	1.05310622384249	1.05310622384249
sp	P81605	DCD_HUMAN	0.308299902820161	1.92077298584346	1.92077298584346
sp	P52701	MSH6_HUMAN	0.308534588700406	0.645058402143278	-1.55024722827792
sp	Q07020	RL18_HUMAN	0.310186816393515	1.05051260379669	1.05051260379669
sp	P0DMV8	HS71A_HUMAN	0.311159134719717	0.949970163261056	-1.05266464008428
sp	O00264	PGRC1_HUMAN	0.311174577423632	0.941519430314115	-1.06211297165304
sp	P36776	LONM_HUMAN	0.311294122666383	0.814493798397005	-1.22775643223814
sp	P63261	ACTG_HUMAN	0.311630242374547	0.612583760681617	-1.63242982296381
sp	Q9BXR0	TGT_HUMAN	0.311891102997427	1.08463222190863	1.08463222190863
tr	A0A024R2V2	A0A024R2V2_HUMAN	0.311926956151138	0.806529496248673	-1.23988025813215
tr	Q99529	Q99529_HUMAN	0.312795692646483	1.23321054024518	1.23321054024518
sp	Q13126	MTAP_HUMAN	0.313021868585292	1.16928611337508	1.16928611337508
sp	Q6ZRP7	QSOX2_HUMAN	0.31324313115934	1.19370403066021	1.19370403066021
sp	O15160	RPAC1_HUMAN	0.313787001955281	1.51438367729625	1.51438367729625
sp	Q9BXP5	SRRT_HUMAN	0.313924299221855	1.42430530337306	1.42430530337306
sp	O00160	MYO1F_HUMAN	0.314284098227148	0.644432192287095	-1.55175363982205
sp	Q641Q2	WAC2A_HUMAN	0.315042018036981	1.27652176612335	1.27652176612335
sp	P55011	S12A2_HUMAN	0.315255234671668	0.899560904987045	-1.11165346832675
sp	P40306	PSB10_HUMAN	0.316356705849899	0.745751243112265	-1.3409297124691
sp	Q9NT62	ATG3_HUMAN	0.316370748422977	1.09774361664985	1.09774361664985
sp	Q13813	SPTN1_HUMAN	0.316497536048587	1.21150286752879	1.21150286752879
sp	Q5VYK3	ECM29_HUMAN	0.316652057643879	0.814753280831444	-1.22736541665658
sp	Q14161	GIT2_HUMAN	0.317114149404703	1.101683410602	1.101683410602
sp	Q9Y276	BCS1_HUMAN	0.318673577392833	0.931554303927497	-1.07347472475188
sp	Q5GJ75	TP8L3_HUMAN	0.318758863629757	1.36096833146223	1.36096833146223
sp	P41227	NAA10_HUMAN	0.319080302686985	1.03530181805749	1.03530181805749
sp	P46778	RL21_HUMAN	0.319377343178441	0.752871716951065	-1.32824753206262
sp	O75643	U520_HUMAN	0.320024320642421	1.2164620311126	1.2164620311126
sp	Q9NV96	CC50A_HUMAN	0.32041042510593	0.751988980758128	-1.32980672002911
tr	A0A024R172	A0A024R172_HUMAN	0.321043616419993	1.25420293833993	1.25420293833993
sp	O00487	PSDE_HUMAN	0.321546997560058	0.968481641618801	-1.03254409482509
sp	O43390	HNRPR_HUMAN	0.321731531154986	1.27005448906297	1.27005448906297
sp	P15151	PVR_HUMAN	0.321804425493991	0.682399552889114	-1.46541713834108
sp	Q9P291	ARMX1_HUMAN	0.321900261537792	1.22949232746131	1.22949232746131
sp	P61086	UBE2K_HUMAN	0.321913430991275	1.17721709750548	1.17721709750548
sp	Q969H8	MYDGF_HUMAN	0.322070202788197	1.10598921351326	1.10598921351326
tr	B4DS66	B4DS66_HUMAN	0.322270739338944	0.777978360919111	-1.28538279499007
sp	Q9P016	THYN1_HUMAN	0.322768139743916	0.91048247125242	-1.09831878325394
sp	Q8TF05	PP4R1_HUMAN	0.323239295121503	0.837529856828175	-1.19398728516631
sp	P53999	TCP4_HUMAN	0.323892245577551	0.940044736046682	-1.06377916034662
sp	Q8WVM8	SCFD1_HUMAN	0.324375206148548	0.694109366014733	-1.44069515405267
sp	Q9Y224	RTRAF_HUMAN	0.324548348583966	0.752553141484765	-1.32880981405118
sp	Q9Y678	COPG1_HUMAN	0.324584229901958	0.907431532984365	-1.10201151673801
sp	P26639	SYTC_HUMAN	0.324683478673404	1.078793171393	1.078793171393
tr	D5FWA4	D5FWA4_HUMAN	0.32468831629013	0.827194393235367	-1.20890567946036
sp	P30041	PRDX6_HUMAN	0.324738410844505	2.39706156178849	2.39706156178849
sp	Q9Y303	NAGA_HUMAN	0.324838431867449	1.09371574547736	1.09371574547736
sp	P04080	CYTB_HUMAN	0.324885564203277	0.864953943871076	-1.15613092128874
sp	P62424	RL7A_HUMAN	0.324941914377925	0.942868724505749	-1.0605930327408
sp	O75663	TIPRL_HUMAN	0.325222473281177	0.896411353599138	-1.11555927530921
sp	Q9BSD7	NTPCR_HUMAN	0.325929006267498	0.713794621455471	-1.40096320417901
sp	P62829	RL23_HUMAN	0.326207427710685	0.741548539702833	-1.3485293901337
sp	P60660	MYL6_HUMAN	0.326444869141382	1.19360376137876	1.19360376137876
sp	P51572	BAP31_HUMAN	0.327293078808191	1.27366307221249	1.27366307221249
sp	P46060	RAGP1_HUMAN	0.327677071225809	1.26734932290549	1.26734932290549
sp	P42167	LAP2B_HUMAN	0.327927180485453	0.742654920860694	-1.34652039851976
sp	Q99832	TCPH_HUMAN	0.328022856190343	1.20906626617355	1.20906626617355
sp	Q15172	2A5A_HUMAN	0.32818946303477	0.863739290232667	-1.15775675751722
sp	Q9P2A4	ABI3_HUMAN	0.328203348320233	1.08941658112731	1.08941658112731
sp	P30419	NMT1_HUMAN	0.328389201533215	0.756041879044714	-1.32267805225755
sp	Q9UNH7	SNX6_HUMAN	0.330812080313581	1.29702509312252	1.29702509312252
sp	Q15020	SART3_HUMAN	0.331192058586933	0.861241470019533	-1.16111454779032
sp	P47895	AL1A3_HUMAN	0.331570136570803	1.58670650595948	1.58670650595948
sp	P14868	SYDC_HUMAN	0.331978790508604	0.725130191761208	-1.37906269985971
sp	P62873	GBB1_HUMAN	0.331986033889443	0.931240653778036	-1.07383628060374
sp	Q9H3P7	GCP60_HUMAN	0.332049946567263	0.75444706801285	-1.32547403575166
sp	P19367	HXK1_HUMAN	0.332114799225657	1.14987925217649	1.14987925217649
tr	B2R7Y0	B2R7Y0_HUMAN	0.332266768015509	1.21368906335894	1.21368906335894
sp	P63220	RS21_HUMAN	0.332437159880573	1.0892204869133	1.0892204869133
sp	P52888	THOP1_HUMAN	0.332830465957058	0.892377030208899	-1.12060257732755
sp	Q6NYC8	PPR18_HUMAN	0.332938156630812	1.04059174216591	1.04059174216591
sp	P46734	MP2K3_HUMAN	0.332968385928609	1.36236051243293	1.36236051243293
sp	P14678	RSMB_HUMAN	0.333176435839421	0.848162962607624	-1.17901870759077
sp	Q9UP95	S12A4_HUMAN	0.333627539853041	1.11589216811055	1.11589216811055
sp	P23634	AT2B4_HUMAN	0.334052881855943	0.889464053058592	-1.12427252856516
sp	Q92575	UBXN4_HUMAN	0.33474636066247	1.21342958179267	1.21342958179267
tr	B7Z8Y3	B7Z8Y3_HUMAN	0.336445064043411	0.852244124261489	-1.17337271273832
sp	P48426	PI42A_HUMAN	0.33682011193598	1.10683757047108	1.10683757047108
sp	O43852	CALU_HUMAN	0.337078746893091	0.825831636674851	-1.21090057051632
sp	P09012	SNRPA_HUMAN	0.337185026983222	0.932606356773087	-1.07226376137956
sp	P42765	THIM_HUMAN	0.337353951010609	1.41833168429029	1.41833168429029
sp	P13598	ICAM2_HUMAN	0.3375401121839	1.25852193264133	1.25852193264133
tr	A8K0B6	A8K0B6_HUMAN	0.337590018737746	0.724612409151208	-1.38004812969098
sp	P12236	ADT3_HUMAN	0.338237352238015	0.822749512803479	-1.21543675740694
sp	Q9NUQ6	SPS2L_HUMAN	0.338430818717338	1.06107394076193	1.06107394076193
sp	P61088	UBE2N_HUMAN	0.33850487126264	1.16644815811482	1.16644815811482
sp	Q9BZH6	WDR11_HUMAN	0.339446653800905	1.13509879391809	1.13509879391809
sp	P54802	ANAG_HUMAN	0.339945758571837	0.52213740700996	-1.91520466945002
sp	Q15836	VAMP3_HUMAN	0.340101536403438	1.10966776722997	1.10966776722997
sp	O75935	DCTN3_HUMAN	0.340499461127951	0.882468795812674	-1.13318454402582
sp	Q9H269	VPS16_HUMAN	0.340547022640028	0.870409515546436	-1.14888449877781
sp	Q14677	EPN4_HUMAN	0.340802416246313	0.878496183154508	-1.1383088727935
sp	Q7L5N7	PCAT2_HUMAN	0.341521955583943	1.07787198093896	1.07787198093896
sp	P28331	NDUS1_HUMAN	0.341801703076712	0.813180393759565	-1.22973943749027
sp	Q4KMQ2	ANO6_HUMAN	0.34215127627444	1.02374142821916	1.02374142821916
sp	P49720	PSB3_HUMAN	0.342339782125414	0.776417943035167	-1.28796611280106
sp	O60749	SNX2_HUMAN	0.342387036356071	1.25852055409312	1.25852055409312
sp	P30085	KCY_HUMAN	0.342678313047909	0.794894925999574	-1.25802790694947
sp	P05388	RLA0_HUMAN	0.342772825120073	0.83570344483041	-1.1965967188312
tr	E1NZA1	E1NZA1_HUMAN	0.343178073917389	2.0270018704599	2.0270018704599
sp	P63000	RAC1_HUMAN	0.343544177008619	0.816915720534436	-1.22411648455705
sp	Q7Z4V5	HDGR2_HUMAN	0.343729283704851	0.944836612622351	-1.0583840493062
sp	P50453	SPB9_HUMAN	0.344279883766699	1.04140612330638	1.04140612330638
sp	Q07960	RHG01_HUMAN	0.344410717642926	0.822569174150432	-1.21570322767422
tr	A0A024R5S9	A0A024R5S9_HUMAN	0.344410875472919	1.73281988050949	1.73281988050949
sp	Q96A33	CCD47_HUMAN	0.344520401693757	1.62704817323793	1.62704817323793
tr	Q8NI62	Q8NI62_HUMAN	0.345148557986824	0.722479894240788	-1.3841215623735
sp	P22061	PIMT_HUMAN	0.3453551547275	0.84090866658018	-1.1891897892631
sp	Q8NFH3	NUP43_HUMAN	0.345772043962046	1.43185305610134	1.43185305610134
sp	P55884	EIF3B_HUMAN	0.346846457768026	0.827112544774079	-1.20902530897188
tr	B4DPZ3	B4DPZ3_HUMAN	0.346873580368732	0.807058087121777	-1.23906818599181
sp	O43592	XPOT_HUMAN	0.347562899754286	1.29911401909033	1.29911401909033
sp	P19838	NFKB1_HUMAN	0.348160648660192	0.939621103749434	-1.06425876984843
sp	Q9Y6Y8	S23IP_HUMAN	0.348624710142052	1.39971474752921	1.39971474752921
sp	P26196	DDX6_HUMAN	0.348639174246969	1.25640326165287	1.25640326165287
tr	E9PKU7	E9PKU7_HUMAN	0.348683186837507	0.86802401523871	-1.15204185880156
sp	Q9UFN0	NPS3A_HUMAN	0.348689677405845	0.911813930743499	-1.09671498348856
sp	P41252	SYIC_HUMAN	0.348845977203983	0.713218298050583	-1.4020952669516
tr	B4DY87	B4DY87_HUMAN	0.349047008014096	1.03779723656025	1.03779723656025
sp	Q9UNN8	EPCR_HUMAN	0.349358330967921	1.04046516270131	1.04046516270131
sp	Q8NF37	PCAT1_HUMAN	0.351442256386703	1.14736507787323	1.14736507787323
sp	P62841	RS15_HUMAN	0.352004112043501	0.811662638907877	-1.2320389679948
sp	Q96PU8	QKI_HUMAN	0.352028344051777	0.942629263590888	-1.060862460593
sp	P50995	ANX11_HUMAN	0.352048035105055	1.19850108774324	1.19850108774324
sp	Q96IX5	ATPMD_HUMAN	0.35212406313774	1.04287125056792	1.04287125056792
sp	P43686	PRS6B_HUMAN	0.3522635943169	0.83788921025682	-1.19347520860603
sp	Q9C0E2	XPO4_HUMAN	0.352279968517835	0.882426103701206	-1.13323936792627
sp	P62826	RAN_HUMAN	0.352450572420797	0.793283662127839	-1.26058312775241
sp	Q9UK41	VPS28_HUMAN	0.352720480477091	0.879736012077781	-1.13670463215229
sp	O60879	DIAP2_HUMAN	0.35280089658545	0.866002704726071	-1.1547308045837
sp	P51149	RAB7A_HUMAN	0.353097894802057	1.09700049548447	1.09700049548447
sp	P07437	TBB5_HUMAN	0.353707296295652	0.941582254277766	-1.06204210567567
sp	P63092	GNAS2_HUMAN	0.354537618936938	0.92287541737789	-1.08356987429705
sp	Q9Y6G9	DC1L1_HUMAN	0.354649976254314	0.78895399238459	-1.26750103257293
sp	P62195	PRS8_HUMAN	0.354802699490225	1.09142508797388	1.09142508797388
sp	Q92542	NICA_HUMAN	0.355258178304617	1.19490810156107	1.19490810156107
sp	P19634	SL9A1_HUMAN	0.35600111403354	0.886157409309079	-1.12846768474202
sp	O60888	CUTA_HUMAN	0.356257172599739	1.04713567617005	1.04713567617005
sp	Q15035	TRAM2_HUMAN	0.356592141822613	0.977129224586069	-1.02340609086134
tr	A0A494C0R8	A0A494C0R8_HUMAN	0.356667523332417	0.661987667973939	-1.51060215828578
sp	P61586	RHOA_HUMAN	0.358419565736625	1.19576128929149	1.19576128929149
sp	P48449	ERG7_HUMAN	0.358825357126271	0.926374242865317	-1.07947733618646
sp	Q9Y2A7	NCKP1_HUMAN	0.359288257613727	1.26641868058291	1.26641868058291
sp	Q9Y5B9	SP16H_HUMAN	0.359981765739429	0.750210006400699	-1.33296009313142
sp	Q9UIJ7	KAD3_HUMAN	0.360227088026543	0.937071644767321	-1.06715426251992
sp	Q9NP92	RT30_HUMAN	0.360639662694251	0.839188349791102	-1.19162760094194
tr	Q4W4Y1	Q4W4Y1_HUMAN	0.361324384936703	1.12715881514036	1.12715881514036
sp	O75821	EIF3G_HUMAN	0.361436816689023	0.887275586209662	-1.12704554880393
tr	C7FDR3	C7FDR3_HUMAN	0.361447934847364	1.37476944763258	1.37476944763258
sp	P42226	STAT6_HUMAN	0.361532685345441	1.14422587776667	1.14422587776667
sp	Q9UBT2	SAE2_HUMAN	0.361621744860939	0.792074611246453	-1.26250732671048
sp	Q8IX12	CCAR1_HUMAN	0.361858366987706	1.06507896502067	1.06507896502067
sp	Q32P44	EMAL3_HUMAN	0.361867433284339	0.961797934943758	-1.0397194292775
sp	Q9H0Q0	FA49A_HUMAN	0.362127481916737	1.06827993457057	1.06827993457057
sp	P35968	VGFR2_HUMAN	0.362799356340511	1.07738740831138	1.07738740831138
tr	K7EPR5	K7EPR5_HUMAN	0.362817015061458	0.911112410925205	-1.09755940980382
sp	Q8TCJ2	STT3B_HUMAN	0.363226773916183	1.04318991339518	1.04318991339518
sp	Q8WUM4	PDC6I_HUMAN	0.363798316284998	1.1259321940533	1.1259321940533
sp	Q8IVF7	FMNL3_HUMAN	0.363810917747025	1.20566189160626	1.20566189160626
sp	O75534	CSDE1_HUMAN	0.364067274503227	0.92147899982828	-1.08521192581312
sp	Q9UHD8	SEPT9_HUMAN	0.364251897288154	0.810581733705413	-1.233681883539
sp	P62140	PP1B_HUMAN	0.364258703054377	0.898687151562281	-1.11273427940034
sp	Q5T1M5	FKB15_HUMAN	0.364618557117917	1.09364821648413	1.09364821648413
sp	P43304	GPDM_HUMAN	0.364824033138991	0.773808041816255	-1.29231016732888
sp	P46777	RL5_HUMAN	0.365029268014723	2.07076598242281	2.07076598242281
sp	Q8NDA8	MROH1_HUMAN	0.365246210864978	0.825304586771541	-1.21167386687119
tr	B4DVR4	B4DVR4_HUMAN	0.365417062379751	0.903592571711293	-1.10669347149028
sp	P30711	GSTT1_HUMAN	0.365712550608133	0.964513096462928	-1.03679255747507
sp	P49593	PPM1F_HUMAN	0.365846906290969	0.800384694555323	-1.24939920366116
sp	P63151	2ABA_HUMAN	0.36596903255505	0.802085675373407	-1.24674960631164
sp	Q96HP0	DOCK6_HUMAN	0.366100937917546	0.796885525272051	-1.25488538602657
sp	P54886	P5CS_HUMAN	0.366205329364303	0.826498233784213	-1.20992394069784
sp	Q9Y5Y2	NUBP2_HUMAN	0.366296257476623	1.25215507200483	1.25215507200483
sp	P0CG29	GST2_HUMAN	0.366406641237519	0.924018019612893	-1.08222997687744
sp	P54819	KAD2_HUMAN	0.366507769518416	0.787063272165968	-1.270545882859
sp	P35659	DEK_HUMAN	0.366876659878598	1.08241862969173	1.08241862969173
sp	P24666	PPAC_HUMAN	0.367104564599314	1.22593148235306	1.22593148235306
sp	P53007	TXTP_HUMAN	0.367115425184934	0.825668768736927	-1.21113942765421
sp	P17931	LEG3_HUMAN	0.367435779929572	0.762978419895956	-1.31065305901622
sp	P08962	CD63_HUMAN	0.367562648241437	0.939910345929139	-1.06393126145607
sp	Q15813	TBCE_HUMAN	0.368031089547501	0.922848414155406	-1.08360158034752
sp	P04075	ALDOA_HUMAN	0.368056843044694	1.04131864611514	1.04131864611514
sp	P67812	SC11A_HUMAN	0.368380591471373	1.07364052603729	1.07364052603729
sp	Q9Y696	CLIC4_HUMAN	0.368550170913172	1.12587277285786	1.12587277285786
sp	Q8N766	EMC1_HUMAN	0.368619071974627	0.870759776496785	-1.14842236285095
sp	P51659	DHB4_HUMAN	0.36890710518653	0.829160509182933	-1.20603910693409
tr	A0A024R462	A0A024R462_HUMAN	0.369376153023987	1.57095618163753	1.57095618163753
sp	P47897	SYQ_HUMAN	0.369994847536582	1.4929542003399	1.4929542003399
sp	P52597	HNRPF_HUMAN	0.3706943063573	0.843938384363304	-1.18492062753424
sp	Q96QR8	PURB_HUMAN	0.370810499999394	0.927032111120133	-1.0787112851913
sp	Q9BTW9	TBCD_HUMAN	0.372101091617807	0.848175763869641	-1.17900091301559
sp	Q8WU90	ZC3HF_HUMAN	0.372854593820603	1.03233335845584	1.03233335845584
sp	P18754	RCC1_HUMAN	0.373759147847956	0.953348111129835	-1.04893478921868
sp	P67809	YBOX1_HUMAN	0.373951839762993	1.05584625530777	1.05584625530777
sp	Q8NC96	NECP1_HUMAN	0.374779118429873	0.959883507535684	-1.04179308442053
sp	P12821	ACE_HUMAN	0.374970482512618	0.636151433411648	-1.57195275759586
sp	Q01844	EWS_HUMAN	0.375251711154787	0.959024002991562	-1.04272676896576
sp	Q8N1F7	NUP93_HUMAN	0.37546639991622	0.886818089311659	-1.1276269756475
sp	O00442	RTCA_HUMAN	0.375504685937597	0.942907522673145	-1.06054939212384
sp	Q7Z2Z2	EFL1_HUMAN	0.376090749774217	1.1760608015347	1.1760608015347
sp	P05091	ALDH2_HUMAN	0.376473061494235	0.855148004243152	-1.16938821705495
sp	Q14669	TRIPC_HUMAN	0.37648786645011	1.17370702556918	1.17370702556918
tr	Q5D1D5	Q5D1D5_HUMAN	0.376781292750673	5.26639384916932	5.26639384916932
sp	O75718	CRTAP_HUMAN	0.376863732051131	0.892316414903395	-1.1206787001764
sp	Q9NRY5	F1142_HUMAN	0.376984356806417	0.850807376906521	-1.17535417198183
sp	O60264	SMCA5_HUMAN	0.377378232768837	0.916913160776546	-1.09061582140787
sp	Q9Y285	SYFA_HUMAN	0.377884732638603	1.16034338311005	1.16034338311005
tr	A0A0J9YXC7	A0A0J9YXC7_HUMAN	0.377965618927867	0.828294273262523	-1.20730039103271
sp	Q01085	TIAR_HUMAN	0.377972118437625	0.974416587747938	-1.02625510749072
sp	Q9UHJ6	SHPK_HUMAN	0.378017897396398	3.3361274317997	3.3361274317997
sp	P35237	SPB6_HUMAN	0.378207933542729	0.951881483212431	-1.0505509537019
sp	Q9Y5S2	MRCKB_HUMAN	0.378419902158533	0.138287172481944	-7.2313287057089
sp	Q12906	ILF3_HUMAN	0.37870289356353	1.15490899051003	1.15490899051003
sp	P36873	PP1G_HUMAN	0.378848580984841	0.766623165428305	-1.30442183995485
tr	D3DPU2	D3DPU2_HUMAN	0.379109228134617	1.08632402135089	1.08632402135089
tr	A0A499FIX8	A0A499FIX8_HUMAN	0.379257682067519	0.735912795980544	-1.35885665456813
sp	Q13885	TBB2A_HUMAN	0.379505285074452	0.968894258639373	-1.03210437164145
sp	Q9BRA2	TXD17_HUMAN	0.379664529245857	0.934383445858233	-1.07022443990486
sp	Q9GZM7	TINAL_HUMAN	0.380967365469771	1.27035257212553	1.27035257212553
sp	P17812	PYRG1_HUMAN	0.380973520006098	0.92696139568066	-1.07879357722951
sp	Q8IXI1	MIRO2_HUMAN	0.381011640871157	0.735360915335307	-1.35987646221859
sp	O00754	MA2B1_HUMAN	0.381202298935891	0.757556543207914	-1.32003347996368
sp	Q96P70	IPO9_HUMAN	0.382014389913432	0.954370162201504	-1.04781146729613
sp	Q96M27	PRRC1_HUMAN	0.382095219689421	0.901084632681937	-1.10977367023079
sp	Q9BQS8	FYCO1_HUMAN	0.382603896069088	0.823011510887022	-1.21504983438473
sp	P09211	GSTP1_HUMAN	0.383031249660479	1.07086121000777	1.07086121000777
sp	P98179	RBM3_HUMAN	0.383654707128425	0.877565727104157	-1.13951578681161
tr	B7Z481	B7Z481_HUMAN	0.383863848425231	0.831930210341938	-1.20202390485253
sp	Q96CN7	ISOC1_HUMAN	0.383886059592299	1.08906976039787	1.08906976039787
sp	P46776	RL27A_HUMAN	0.383974042987387	0.922733643458071	-1.08373635998831
sp	O95782	AP2A1_HUMAN	0.384048501788057	2.27440423739428	2.27440423739428
sp	Q9BPX5	ARP5L_HUMAN	0.384384113518596	0.953395870841989	-1.04888224354995
sp	Q969V3	NCLN_HUMAN	0.384444767321781	0.681627264159646	-1.46707746679245
sp	Q9NSC5	HOME3_HUMAN	0.384526596965449	0.876053801069313	-1.14148240528082
sp	Q96AG4	LRC59_HUMAN	0.38456637263432	1.23755142767873	1.23755142767873
tr	B4DW52	B4DW52_HUMAN	0.384742433616481	1.04781443755098	1.04781443755098
sp	O00170	AIP_HUMAN	0.385355162102052	0.74142261458882	-1.34875842781594
sp	Q01628	IFM3_HUMAN	0.385386471639435	1.22964122024808	1.22964122024808
sp	Q9UDY2	ZO2_HUMAN	0.385397906401046	1.16123444502158	1.16123444502158
sp	P61224	RAP1B_HUMAN	0.386040898070577	1.19403822847092	1.19403822847092
sp	Q9UKY7	CDV3_HUMAN	0.386839304283948	1.32866092944084	1.32866092944084
sp	O43837	IDH3B_HUMAN	0.386873990864376	0.962943242442813	-1.03848280555267
sp	Q8N4C8	MINK1_HUMAN	0.387063125090163	1.43247559166507	1.43247559166507
sp	Q9Y3F4	STRAP_HUMAN	0.387267514818238	0.813256636531979	-1.22962414947434
sp	Q86Y82	STX12_HUMAN	0.387303436793663	0.933641612644829	-1.0710747962135
sp	Q14839	CHD4_HUMAN	0.387532999143923	0.804239704986306	-1.24341038349633
sp	P27824	CALX_HUMAN	0.387610032755239	0.912000608303552	-1.09649049671155
sp	O95479	G6PE_HUMAN	0.387659364207698	0.699622853004171	-1.42934153123503
sp	P55809	SCOT1_HUMAN	0.387864726627961	0.255253631424433	-3.91767198147011
sp	P27361	MK03_HUMAN	0.388920705129153	1.16166290784123	1.16166290784123
sp	O75746	CMC1_HUMAN	0.389143870303725	1.31849700219661	1.31849700219661
sp	A0AVT1	UBA6_HUMAN	0.389446453977581	0.809334839534833	-1.23558254402436
sp	P37108	SRP14_HUMAN	0.389502398586861	0.92737501130326	-1.07831242788684
sp	P04424	ARLY_HUMAN	0.390211785409003	0.738119795156371	-1.35479363453211
sp	P33176	KINH_HUMAN	0.390256224170192	1.12415935942249	1.12415935942249
sp	O76070	SYUG_HUMAN	0.391564021038918	1.14470995352077	1.14470995352077
sp	Q8TEX9	IPO4_HUMAN	0.391566619091528	1.16323453577362	1.16323453577362
tr	A0A059S242	A0A059S242_HUMAN	0.391747369294946	1.04552079847841	1.04552079847841
sp	Q9GZP4	PITH1_HUMAN	0.391968691639824	0.87069388280381	-1.1485092749013
sp	O75947	ATP5H_HUMAN	0.392257981971083	0.809400099965917	-1.23548292129209
sp	Q7L523	RRAGA_HUMAN	0.392522750186239	1.66236186878238	1.66236186878238
sp	P11586	C1TC_HUMAN	0.393019528476222	0.862491747160198	-1.15943138388577
sp	Q9Y376	CAB39_HUMAN	0.393291489588433	0.877682673344607	-1.13936395279318
sp	P31153	METK2_HUMAN	0.393811281633642	0.809915025761041	-1.23469742898071
sp	Q9Y5A9	YTHD2_HUMAN	0.394387872743446	0.924301213254415	-1.08189839595585
sp	Q9BZE4	NOG1_HUMAN	0.394707603138724	1.06680711099866	1.06680711099866
sp	P55795	HNRH2_HUMAN	0.394770106096783	1.07245687455594	1.07245687455594
tr	D3DUZ3	D3DUZ3_HUMAN	0.394831587623304	0.856956572318764	-1.1669202761281
sp	P11177	ODPB_HUMAN	0.395116623994498	1.26329847330043	1.26329847330043
sp	O95571	ETHE1_HUMAN	0.395946291821261	0.942034247976697	-1.06153253148471
sp	Q9BWF3	RBM4_HUMAN	0.396620328159112	0.907405952134837	-1.10204258374911
sp	Q86XA9	HTR5A_HUMAN	0.396620685082474	0.661889646491911	-1.51082586848142
sp	P42126	ECI1_HUMAN	0.396684933164216	1.03799922752286	1.03799922752286
sp	P24941	CDK2_HUMAN	0.396840347519171	0.904002030462513	-1.10619220566172
sp	P22102	PUR2_HUMAN	0.396887057936901	0.313635715376619	-3.18841238727925
sp	Q9UBE0	SAE1_HUMAN	0.397086097944752	0.751696791314707	-1.33032362457077
sp	Q04917	1433F_HUMAN	0.397313322048837	1.07037977460444	1.07037977460444
sp	O95819	M4K4_HUMAN	0.397594588545597	1.07323222968414	1.07323222968414
sp	P60842	IF4A1_HUMAN	0.397773428317935	1.27551211510276	1.27551211510276
sp	P62266	RS23_HUMAN	0.397941563612205	0.880324260715845	-1.13594506549989
sp	O14579	COPE_HUMAN	0.398014746680774	1.10436777290301	1.10436777290301
sp	P02545	LMNA_HUMAN	0.398585256989619	1.08862514389616	1.08862514389616
sp	Q86VP6	CAND1_HUMAN	0.399139931199904	0.871480225491496	-1.14747296696953
sp	Q3KQU3	MA7D1_HUMAN	0.400019350993303	1.17872838111832	1.17872838111832
sp	P51636	CAV2_HUMAN	0.400323770551104	1.47703473151567	1.47703473151567
sp	Q8WU76	SCFD2_HUMAN	0.400344142470344	0.942212092111846	-1.06133216541366
sp	P48729	KC1A_HUMAN	0.400484543854331	1.06305588032416	1.06305588032416
sp	P41091	IF2G_HUMAN	0.400748384959456	0.867157483877114	-1.15319306884021
sp	Q9UG63	ABCF2_HUMAN	0.401025836195382	1.05148980318404	1.05148980318404
sp	Q9HAU4	SMUF2_HUMAN	0.401074677027409	1.04713160425425	1.04713160425425
sp	P52292	IMA1_HUMAN	0.401191980396924	0.776988486707162	-1.28702035758335
sp	Q6P2E9	EDC4_HUMAN	0.401568867207072	1.08688731624912	1.08688731624912
sp	Q92743	HTRA1_HUMAN	0.401576496009526	1.34588037742678	1.34588037742678
sp	P08758	ANXA5_HUMAN	0.40265779656291	1.12841693470382	1.12841693470382
sp	O75489	NDUS3_HUMAN	0.402763908483847	1.06828615694168	1.06828615694168
sp	O75923	DYSF_HUMAN	0.403332331631319	0.919325421757875	-1.08775410353372
sp	Q9H9H4	VP37B_HUMAN	0.403438412251174	1.21642627093055	1.21642627093055
tr	Q5J908	Q5J908_HUMAN	0.403578884648656	0.863206557745143	-1.15847127321668
sp	P09110	THIK_HUMAN	0.403639982276683	0.862606620140397	-1.15927698286994
sp	Q99757	THIOM_HUMAN	0.403715185613687	1.16169409886473	1.16169409886473
sp	O60784	TOM1_HUMAN	0.404591542865875	1.35050833238248	1.35050833238248
sp	Q16706	MA2A1_HUMAN	0.404633100736793	1.07569063398872	1.07569063398872
sp	Q14696	MESD_HUMAN	0.404658014259215	0.951467636613817	-1.05100789718808
sp	Q10567	AP1B1_HUMAN	0.40480258409909	1.06128393203287	1.06128393203287
sp	P00558	PGK1_HUMAN	0.405131038106643	1.06120784571392	1.06120784571392
sp	Q14232	EI2BA_HUMAN	0.405144644183725	0.92524564498332	-1.08079406309232
sp	Q96JJ3	ELMO2_HUMAN	0.40564677922028	0.888947901751046	-1.12492531680451
sp	P09429	HMGB1_HUMAN	0.405953794840317	0.840589823745597	-1.18964085901502
sp	P43121	MUC18_HUMAN	0.406110606055708	0.872019283799174	-1.14676363078033
tr	A1A5C5	A1A5C5_HUMAN	0.406164917676635	1.11185027926581	1.11185027926581
sp	P30046	DOPD_HUMAN	0.408453564699854	1.09076569244478	1.09076569244478
sp	Q96TA1	NIBA2_HUMAN	0.40852478015558	1.06445479652967	1.06445479652967
sp	P63208	SKP1_HUMAN	0.408594415837534	1.30662709476592	1.30662709476592
sp	P60468	SC61B_HUMAN	0.408635935336453	1.03417691639788	1.03417691639788
sp	Q14558	KPRA_HUMAN	0.40962713079112	0.967293686758612	-1.03381218516063
sp	Q15155	NOMO1_HUMAN	0.409655542501177	0.829548507304018	-1.20547501586127
sp	P36969	GPX4_HUMAN	0.409768635415663	0.75773363129663	-1.31972497814147
tr	A0A1S5UZ18	A0A1S5UZ18_HUMAN	0.410597746482798	1.17924351060359	1.17924351060359
sp	Q15628	TRADD_HUMAN	0.41072666530477	1.17190422564455	1.17190422564455
sp	Q8IUW5	RELL1_HUMAN	0.410946897510172	0.910538304397843	-1.09825143562886
tr	Q53G55	Q53G55_HUMAN	0.412500345962473	0.827674432474999	-1.20820453159305
sp	P38606	VATA_HUMAN	0.412923775695167	1.13210014985481	1.13210014985481
sp	P84022	SMAD3_HUMAN	0.413104403894321	1.08187585915369	1.08187585915369
sp	Q9P258	RCC2_HUMAN	0.413965233147648	1.44675551045465	1.44675551045465
sp	Q86WV6	STING_HUMAN	0.413998414916733	1.10562183700319	1.10562183700319
sp	P62330	ARF6_HUMAN	0.414933635046066	1.06597056091714	1.06597056091714
sp	P30153	2AAA_HUMAN	0.415439768722958	0.894905550784816	-1.1174363586448
sp	Q9UHL4	DPP2_HUMAN	0.415563149111785	0.752031848384931	-1.32973091784292
sp	P12270	TPR_HUMAN	0.417410208128018	1.12032550845071	1.12032550845071
sp	P46940	IQGA1_HUMAN	0.417969423313238	0.906656841282293	-1.10295312897622
sp	P48059	LIMS1_HUMAN	0.418033999478351	0.818718364733972	-1.22142123967737
sp	Q04446	GLGB_HUMAN	0.41828709223183	0.814934801548947	-1.22709203006093
sp	P13639	EF2_HUMAN	0.418906847274473	0.857081680557449	-1.1667499407403
sp	P50583	AP4A_HUMAN	0.419016179403991	1.07381044956351	1.07381044956351
sp	Q9Y4F1	FARP1_HUMAN	0.419392646534953	1.1416928143653	1.1416928143653
sp	P30044	PRDX5_HUMAN	0.419885010433234	0.893384853008738	-1.11933843139628
tr	B4E2L1	B4E2L1_HUMAN	0.420117503208983	1.35961948625059	1.35961948625059
sp	P55735	SEC13_HUMAN	0.420136095319527	0.972581679193846	-1.02819127831904
sp	Q12888	TP53B_HUMAN	0.420386326979828	1.07078224683835	1.07078224683835
sp	P35270	SPRE_HUMAN	0.422596556122602	0.94716487623769	-1.05578239342255
sp	Q03001	DYST_HUMAN	0.422597113173735	1.02668046616252	1.02668046616252
sp	Q3MHD2	LSM12_HUMAN	0.422602794901627	0.947027347964695	-1.05593571521366
sp	Q8N3P4	VPS8_HUMAN	0.422870569404352	0.812866929179951	-1.23021365995149
sp	P12956	XRCC6_HUMAN	0.423245576610041	0.904012366436874	-1.10617955807558
tr	E5KND7	E5KND7_HUMAN	0.423648284511071	1.0846952778039	1.0846952778039
sp	Q9Y295	DRG1_HUMAN	0.423793407559873	0.629844443400549	-1.58769361304669
sp	Q14697	GANAB_HUMAN	0.424633654088061	0.911892529505281	-1.09662045432319
sp	Q16222	UAP1_HUMAN	0.424917544852753	1.32336389026963	1.32336389026963
sp	Q13190	STX5_HUMAN	0.426709755354479	1.06207103273435	1.06207103273435
sp	O60884	DNJA2_HUMAN	0.426787141024548	1.17452305375614	1.17452305375614
sp	P10515	ODP2_HUMAN	0.426799624054523	1.29799596858306	1.29799596858306
sp	Q9UL46	PSME2_HUMAN	0.42697073243008	4.13280938333263	4.13280938333263
sp	Q99436	PSB7_HUMAN	0.427502937400229	1.4908797087017	1.4908797087017
sp	P13073	COX41_HUMAN	0.42762814278102	1.27948591718041	1.27948591718041
sp	Q16836	HCDH_HUMAN	0.428175495453432	0.978298105066114	-1.0221833149032
tr	B2R627	B2R627_HUMAN	0.428834817275403	0.86223335449167	-1.15977884036921
sp	Q15746	MYLK_HUMAN	0.429749578972091	0.994101915121501	-1.00593307868015
sp	Q15758	AAAT_HUMAN	0.430127240030982	0.911551641114368	-1.09703055196906
tr	Q59EK6	Q59EK6_HUMAN	0.430274456948376	0.813439605472516	-1.22934756713636
sp	P62249	RS16_HUMAN	0.430410435221981	1.26418840431856	1.26418840431856
sp	Q9NVZ3	NECP2_HUMAN	0.430559823085322	1.06157309047915	1.06157309047915
sp	O43598	DNPH1_HUMAN	0.431172642977621	1.10060002674668	1.10060002674668
sp	Q9NUQ9	FA49B_HUMAN	0.431648716050196	0.784687380724663	-1.27439286595446
sp	Q15942	ZYX_HUMAN	0.431759276187645	1.1321095331748	1.1321095331748
tr	B4DUA2	B4DUA2_HUMAN	0.434364693940255	0.99079038984439	-1.00929521546637
sp	Q9Y2D4	EXC6B_HUMAN	0.434705279765619	0.716334999096386	-1.39599489241966
sp	Q9H6Z4	RANB3_HUMAN	0.434822126847038	0.876555867735258	-1.14082859610955
sp	P84103	SRSF3_HUMAN	0.434884407983961	1.30040641961787	1.30040641961787
sp	Q96KA5	CLP1L_HUMAN	0.435158166668849	0.886010609757731	-1.1286546560356
sp	Q8NE71	ABCF1_HUMAN	0.435515136707446	1.19478628812513	1.19478628812513
tr	A0A024RAR8	A0A024RAR8_HUMAN	0.435994496332468	0.838962128351857	-1.19194891665075
sp	P10599	THIO_HUMAN	0.436056910054752	0.854322823856177	-1.17051771540678
sp	A1L0T0	ILVBL_HUMAN	0.437103900991412	1.07836600735809	1.07836600735809
sp	Q16563	SYPL1_HUMAN	0.437631759225068	1.28050217667588	1.28050217667588
sp	Q96AQ6	PBIP1_HUMAN	0.438321285233004	0.919626020516891	-1.08739854863821
sp	Q9HBL0	TENS1_HUMAN	0.438645452967911	1.22104680685381	1.22104680685381
sp	Q9NX58	LYAR_HUMAN	0.438933852624293	1.05221903083382	1.05221903083382
sp	Q29RF7	PDS5A_HUMAN	0.439607631371807	0.846517925574059	-1.18130989290257
sp	P30876	RPB2_HUMAN	0.440021258911851	0.930178981083531	-1.07506191855156
sp	P04792	HSPB1_HUMAN	0.440361968941941	0.904104324219221	-1.10606704692359
tr	B4DPC0	B4DPC0_HUMAN	0.440759762737049	1.02882568715647	1.02882568715647
sp	P29966	MARCS_HUMAN	0.440848340434598	0.906491262168193	-1.10315459368924
sp	Q15437	SC23B_HUMAN	0.441135798772273	0.746756464202536	-1.33912466505115
sp	P07195	LDHB_HUMAN	0.442022405500893	1.12741052040635	1.12741052040635
sp	P23229	ITA6_HUMAN	0.44259920412605	1.68566705096798	1.68566705096798
tr	A8K968	A8K968_HUMAN	0.443433875634875	1.18313736506609	1.18313736506609
sp	Q08J23	NSUN2_HUMAN	0.443510511019797	1.21674108790581	1.21674108790581
sp	P29317	EPHA2_HUMAN	0.443512945694476	1.07058894142349	1.07058894142349
sp	P61158	ARP3_HUMAN	0.44397590198257	0.972323097743657	-1.02846471745922
sp	Q9UKD2	MRT4_HUMAN	0.44407733119745	1.05442699455069	1.05442699455069
sp	P49327	FAS_HUMAN	0.444338231457502	1.11910672099436	1.11910672099436
sp	P62714	PP2AB_HUMAN	0.444748475789885	1.17751093949001	1.17751093949001
tr	Q5VU21	Q5VU21_HUMAN	0.445873521241948	0.858887498472444	-1.16429683954945
sp	P62701	RS4X_HUMAN	0.445881965431525	0.871267642273146	-1.14775294235763
sp	P62495	ERF1_HUMAN	0.446189662719079	0.886516826459801	-1.12801017437354
sp	Q96EP5	DAZP1_HUMAN	0.446385568432864	0.771444801685959	-1.29626902380383
sp	P18124	RL7_HUMAN	0.446583565683816	0.83455835032685	-1.19823856487489
sp	P52294	IMA5_HUMAN	0.446674631919925	1.07790010457007	1.07790010457007
sp	Q6PIU2	NCEH1_HUMAN	0.447101691826993	0.803836565231903	-1.24403397811532
sp	Q13564	ULA1_HUMAN	0.447458320730242	0.917283177234206	-1.09017588550485
sp	O60462	NRP2_HUMAN	0.447597893363199	0.96445057393365	-1.03685976972501
sp	P61353	RL27_HUMAN	0.448123876589005	1.22165882644835	1.22165882644835
sp	P15170	ERF3A_HUMAN	0.448170415139333	1.25652723108265	1.25652723108265
sp	P62937	PPIA_HUMAN	0.448505142024031	0.91157897598049	-1.0969976560993
sp	P28799	GRN_HUMAN	0.448679982867922	0.89280104488451	-1.12007037371843
sp	P27708	PYR1_HUMAN	0.449058323612258	1.12979017005316	1.12979017005316
sp	P05120	PAI2_HUMAN	0.449343454846851	1.17215982285286	1.17215982285286
sp	P53041	PPP5_HUMAN	0.449428563997828	1.0550216025572	1.0550216025572
sp	Q15067	ACOX1_HUMAN	0.449618555165815	0.871086841138991	-1.14799116778351
sp	O60716	CTND1_HUMAN	0.449761032773977	0.881703766566707	-1.13416777597983
sp	Q9NTK5	OLA1_HUMAN	0.449893983078544	0.790701279772833	-1.26470011568376
sp	Q96AX1	VP33A_HUMAN	0.450331241739875	0.895161745462549	-1.11711654912519
sp	P62917	RL8_HUMAN	0.451045871153239	0.968655186212308	-1.03235910387293
sp	O76003	GLRX3_HUMAN	0.451576896800545	1.07082192067469	1.07082192067469
sp	P23258	TBG1_HUMAN	0.451629819589018	0.95713055110542	-1.04478955231872
sp	P14618	KPYM_HUMAN	0.451859385509293	1.05808945717046	1.05808945717046
sp	Q99536	VAT1_HUMAN	0.452404330504464	0.898244739482259	-1.11328233391758
sp	P29401	TKT_HUMAN	0.452607586702497	1.08488806630952	1.08488806630952
sp	Q13423	NNTM_HUMAN	0.452613737230768	0.84692626052676	-1.18074033904443
sp	P06756	ITAV_HUMAN	0.45267570705936	0.88099682762959	-1.1350778670686
sp	O00231	PSD11_HUMAN	0.453488491567494	0.885552256408844	-1.12923883685337
sp	Q96KP4	CNDP2_HUMAN	0.455521376828349	1.07573888876344	1.07573888876344
sp	P48047	ATPO_HUMAN	0.45609425163643	0.839080330367716	-1.19178100571344
sp	Q9Y5X1	SNX9_HUMAN	0.456498750915046	1.05714563931629	1.05714563931629
sp	P62910	RL32_HUMAN	0.456792114531719	0.801849845683863	-1.2471162841556
sp	Q9BT22	ALG1_HUMAN	0.457886861455415	0.851421161220046	-1.17450686633986
sp	P11047	LAMC1_HUMAN	0.457938694325012	1.22215420260353	1.22215420260353
sp	Q9BYD6	RM01_HUMAN	0.458483429465148	1.07091304629249	1.07091304629249
tr	B2R5P6	B2R5P6_HUMAN	0.458930788699067	1.07560382388754	1.07560382388754
sp	Q9BSJ8	ESYT1_HUMAN	0.459064943301609	0.909767887864145	-1.09918146522812
sp	P15090	FABP4_HUMAN	0.459495175448048	0.811685556346598	-1.23200418213798
sp	Q9NSD9	SYFB_HUMAN	0.459984459947742	0.861618871506793	-1.16060596287916
sp	P58335	ANTR2_HUMAN	0.460562922390617	1.37789850573699	1.37789850573699
sp	Q9Y6A9	SPCS1_HUMAN	0.460660418108738	0.930638379803	-1.07453122684633
tr	B4E2P4	B4E2P4_HUMAN	0.461244833030227	0.95229774507206	-1.05009174407352
sp	Q6L8Q7	PDE12_HUMAN	0.461590707639619	1.06745687647016	1.06745687647016
sp	Q5SSJ5	HP1B3_HUMAN	0.461780701173185	1.09679241391282	1.09679241391282
sp	P67936	TPM4_HUMAN	0.462322187631969	1.09590552330709	1.09590552330709
sp	P40763	STAT3_HUMAN	0.46269121368451	0.798302318151091	-1.25265826900773
sp	Q92556	ELMO1_HUMAN	0.46299426592857	0.915761048855553	-1.09198791677122
sp	P61077	UB2D3_HUMAN	0.463433194171779	0.946581092874284	-1.05643352432015
sp	P78527	PRKDC_HUMAN	0.46357578214314	0.27988439354646	-3.57290375261314
sp	Q96HD1	CREL1_HUMAN	0.463623141236134	0.740573041637417	-1.35030570082458
sp	Q6P1M0	S27A4_HUMAN	0.46402276399184	1.20625097343882	1.20625097343882
tr	B3KMW3	B3KMW3_HUMAN	0.464028687117155	0.907875024680516	-1.10147319048886
sp	Q96KR1	ZFR_HUMAN	0.464827369690904	1.14378761388684	1.14378761388684
sp	P84095	RHOG_HUMAN	0.464917322157016	1.25780382399331	1.25780382399331
sp	Q96AE4	FUBP1_HUMAN	0.465680707358466	0.820189515406569	-1.21923041104018
sp	Q07812	BAX_HUMAN	0.466451124725033	0.818981901914665	-1.22102820301907
tr	A0A024R201	A0A024R201_HUMAN	0.466540195878014	0.811347512240576	-1.23251749085722
sp	Q9UK76	JUPI1_HUMAN	0.468212233492655	1.06016371240029	1.06016371240029
sp	O60841	IF2P_HUMAN	0.469780750129852	1.09340585646212	1.09340585646212
sp	Q96DV4	RM38_HUMAN	0.469838632847887	0.896579607471081	-1.11534992728714
sp	P23921	RIR1_HUMAN	0.469971049455268	0.914152346145461	-1.09390957012419
sp	Q15417	CNN3_HUMAN	0.470092568167948	0.8168028242835	-1.22428567858736
sp	P20338	RAB4A_HUMAN	0.470427699948579	1.13190920725329	1.13190920725329
sp	Q9BUJ2	HNRL1_HUMAN	0.471400833427568	1.03063576376488	1.03063576376488
sp	P18031	PTN1_HUMAN	0.471465397832733	1.20091513397411	1.20091513397411
sp	O00151	PDLI1_HUMAN	0.472009576733842	0.873907234414935	-1.14428621324949
sp	Q9UMX0	UBQL1_HUMAN	0.472487659841687	0.917196827033802	-1.09027852095169
conta	P00761	TRYP_PIG	0.4729044138234	1.22485377289271	1.22485377289271
sp	P22314	UBA1_HUMAN	0.472907056223185	0.758349516909926	-1.31865317733007
sp	Q8WW12	PCNP_HUMAN	0.473241799089981	1.04226289251561	1.04226289251561
sp	P30048	PRDX3_HUMAN	0.473297074137099	0.882056891502223	-1.13371372032127
sp	Q13509	TBB3_HUMAN	0.473841091512981	0.933598343063544	-1.07112443743052
sp	Q9NY33	DPP3_HUMAN	0.474839448403239	1.25100718442896	1.25100718442896
sp	Q96EK6	GNA1_HUMAN	0.475060354849586	1.10252331167415	1.10252331167415
sp	P02792	FRIL_HUMAN	0.475086758337624	0.967453066935301	-1.03364187284847
sp	P62333	PRS10_HUMAN	0.476153168219763	0.87914225011663	-1.13747234860722
sp	P10301	RRAS_HUMAN	0.47629568601444	1.21815012582179	1.21815012582179
sp	Q9NTX5	ECHD1_HUMAN	0.476851258758519	0.872280383106748	-1.14642037052164
sp	Q9Y5S9	RBM8A_HUMAN	0.477474946085442	1.0751962481706	1.0751962481706
sp	P22090	RS4Y1_HUMAN	0.477506934119974	0.798241431963785	-1.25275381602263
sp	O75146	HIP1R_HUMAN	0.479351733059869	0.909535467092513	-1.09946234773744
sp	Q9HB71	CYBP_HUMAN	0.479607119627461	0.960420510001754	-1.04121058389119
sp	P11142	HSP7C_HUMAN	0.480016770096388	0.934628697384687	-1.06994360733651
sp	Q9NS86	LANC2_HUMAN	0.480074062213219	1.09804782865695	1.09804782865695
sp	P14854	CX6B1_HUMAN	0.480198508472733	1.03978559337794	1.03978559337794
sp	P14324	FPPS_HUMAN	0.480261007523072	0.879350476167871	-1.13720300051227
sp	O96008	TOM40_HUMAN	0.480734964458824	0.93761433787991	-1.06653659143178
sp	Q04828	AK1C1_HUMAN	0.480739073483439	1.39824007174703	1.39824007174703
sp	Q92896	GSLG1_HUMAN	0.48189916690826	0.826100699349974	-1.21050617774184
sp	P13861	KAP2_HUMAN	0.481904406789303	3.77141446283929	3.77141446283929
sp	P11172	UMPS_HUMAN	0.483279228743901	0.981492421464694	-1.0188565679475
tr	Q53FE8	Q53FE8_HUMAN	0.483302856911359	0.832419603341087	-1.20131721548399
sp	P62136	PP1A_HUMAN	0.484288762749221	1.01928251136528	1.01928251136528
sp	P13489	RINI_HUMAN	0.484362223656336	1.22120783186968	1.22120783186968
sp	Q8IZF2	AGRF5_HUMAN	0.485000338126693	1.32583966455516	1.32583966455516
sp	Q13617	CUL2_HUMAN	0.485009848781751	0.819314152641287	-1.22053304800878
sp	O95716	RAB3D_HUMAN	0.485715934100775	0.950285555090517	-1.0523152694926
sp	P84085	ARF5_HUMAN	0.48584445098742	0.841104257851832	-1.18891325381468
sp	Q9BQ70	TCF25_HUMAN	0.485981519029151	0.94270951402556	-1.06077215210208
sp	P12429	ANXA3_HUMAN	0.486340148261772	0.881697223227085	-1.13417619297917
sp	P08240	SRPRA_HUMAN	0.48635796838434	1.03781531988385	1.03781531988385
sp	O75369	FLNB_HUMAN	0.486811583306877	1.11398099602321	1.11398099602321
sp	Q9NRX4	PHP14_HUMAN	0.487160769772335	1.13108022011159	1.13108022011159
sp	Q92769	HDAC2_HUMAN	0.48717438355288	0.92438928343269	-1.0817953192691
sp	Q15233	NONO_HUMAN	0.488402890072754	1.07525674837704	1.07525674837704
sp	P18669	PGAM1_HUMAN	0.489694373787557	0.897073307052878	-1.1147361003141
sp	Q14739	LBR_HUMAN	0.489911067855043	1.02087770322782	1.02087770322782
sp	P46926	GNPI1_HUMAN	0.491144909311821	1.19075829721331	1.19075829721331
tr	I1VE18	I1VE18_HUMAN	0.491959202233503	0.912849604723434	-1.09547070495032
sp	P42858	HD_HUMAN	0.491972797531137	1.26505402349159	1.26505402349159
sp	Q7KZ85	SPT6H_HUMAN	0.491976987923807	0.900719315801958	-1.1102237761046
sp	Q9NQC3	RTN4_HUMAN	0.49214937730307	1.10895577217828	1.10895577217828
sp	P40925	MDHC_HUMAN	0.492281370533703	1.04450055758119	1.04450055758119
sp	Q15286	RAB35_HUMAN	0.49274370224572	1.04587928689576	1.04587928689576
sp	Q16719	KYNU_HUMAN	0.493417282778779	0.930806537625438	-1.07433710398197
sp	Q13217	DNJC3_HUMAN	0.493800151749649	1.07471854739533	1.07471854739533
sp	A2A3N6	PIPSL_HUMAN	0.494196182015513	1.11730432736788	1.11730432736788
sp	P61923	COPZ1_HUMAN	0.494361121525137	1.09885039449111	1.09885039449111
sp	Q13643	FHL3_HUMAN	0.494450590239212	0.878793589302613	-1.13792364005929
sp	A5YKK6	CNOT1_HUMAN	0.495067293810144	1.26700014473782	1.26700014473782
sp	O43920	NDUS5_HUMAN	0.495317149273947	1.02541494045173	1.02541494045173
sp	Q9BVL4	SELO_HUMAN	0.495434521400065	1.11229092833214	1.11229092833214
sp	Q6DKJ4	NXN_HUMAN	0.495659349196888	1.44085866246097	1.44085866246097
sp	Q9P2W9	STX18_HUMAN	0.496081323269984	0.87588235992584	-1.14170583374309
sp	P08133	ANXA6_HUMAN	0.496113167578761	1.1128518720253	1.1128518720253
sp	Q15349	KS6A2_HUMAN	0.496725039022868	0.442615774116576	-2.25929589155722
sp	Q86U42	PABP2_HUMAN	0.4970453518889	1.04822241573746	1.04822241573746
sp	Q9HC38	GLOD4_HUMAN	0.497265055463204	1.22081543035983	1.22081543035983
sp	Q12768	WASC5_HUMAN	0.497654511439314	1.27057366351971	1.27057366351971
sp	Q16666	IF16_HUMAN	0.498111091129953	0.883575936009971	-1.13176463871999
sp	P07203	GPX1_HUMAN	0.498129288470707	1.1496202374205	1.1496202374205
sp	Q9BRX8	PXL2A_HUMAN	0.499473875413598	0.843177587009873	-1.18598977891035
sp	Q9Y6W5	WASF2_HUMAN	0.499581482684316	0.812864993979116	-1.23021658874105
sp	Q8IWB7	WDFY1_HUMAN	0.500383783253392	1.0744778404145	1.0744778404145
sp	P63172	DYLT1_HUMAN	0.500626449296032	1.03977335721815	1.03977335721815
sp	Q9BQE3	TBA1C_HUMAN	0.501582721862913	1.04506314641436	1.04506314641436
sp	Q9C0D5	TANC1_HUMAN	0.502894188760986	1.02352365385334	1.02352365385334
sp	Q5T0D9	TPRGL_HUMAN	0.504551862924772	1.33685378242017	1.33685378242017
sp	O95159	ZFPL1_HUMAN	0.504883545539432	0.91036359679563	-1.09846220072933
tr	B4DP06	B4DP06_HUMAN	0.50493719567701	1.12634399095806	1.12634399095806
sp	Q56VL3	OCAD2_HUMAN	0.505141118725981	0.952342402501074	-1.05004250296297
sp	P19623	SPEE_HUMAN	0.50549591443886	0.96245067969845	-1.03901427999751
sp	Q9Y6C9	MTCH2_HUMAN	0.505607536033139	1.23060654172784	1.23060654172784
sp	Q02978	M2OM_HUMAN	0.506021318129283	0.805794941910583	-1.24101052015659
sp	Q86Y39	NDUAB_HUMAN	0.506827550258815	0.925982272033502	-1.07993428189932
sp	P61225	RAP2B_HUMAN	0.506937287645792	1.22909256326338	1.22909256326338
tr	A0A0S2Z4I9	A0A0S2Z4I9_HUMAN	0.507063024808542	1.16083865393359	1.16083865393359
sp	Q9BZ29	DOCK9_HUMAN	0.507218671258474	1.08085621879705	1.08085621879705
sp	O00410	IPO5_HUMAN	0.507430398941659	1.10134257734576	1.10134257734576
sp	Q13243	SRSF5_HUMAN	0.507841162775405	0.961391991436392	-1.04015844619833
tr	A0A140VK07	A0A140VK07_HUMAN	0.507896415120559	0.930641566618786	-1.07452754730611
sp	Q9BXF6	RFIP5_HUMAN	0.507932024791772	0.958967942802606	-1.04278772560163
sp	Q6ZS17	RIPR1_HUMAN	0.508124889067277	1.10592065583075	1.10592065583075
sp	Q9NW15	ANO10_HUMAN	0.508887359707905	1.05449906509736	1.05449906509736
sp	P0CG38	POTEI_HUMAN	0.509089581110316	0.890922001471409	-1.12243271391709
sp	Q9UJU6	DBNL_HUMAN	0.509406952895542	1.15332421810167	1.15332421810167
sp	P30050	RL12_HUMAN	0.509794532943195	1.15662820867109	1.15662820867109
sp	Q02790	FKBP4_HUMAN	0.509869370260814	0.890110836643856	-1.123455595452
sp	Q8TF09	DLRB2_HUMAN	0.510358322393148	1.04954799161947	1.04954799161947
sp	P05387	RLA2_HUMAN	0.510658642957387	1.08818282186498	1.08818282186498
sp	Q96K76	UBP47_HUMAN	0.510972900032875	1.14394503079165	1.14394503079165
sp	Q96QV1	HHIP_HUMAN	0.511097712935328	0.852063445267175	-1.17362152496336
sp	Q9UBG0	MRC2_HUMAN	0.51119822388589	1.15962899897769	1.15962899897769
sp	P43487	RANG_HUMAN	0.511361488314962	1.07125462166039	1.07125462166039
sp	P62906	RL10A_HUMAN	0.512055961644032	0.852697435621234	-1.1727489238565
tr	H3BN98	H3BN98_HUMAN	0.513612867804477	0.882495616199977	-1.13315010481978
sp	P34931	HS71L_HUMAN	0.514517944080515	0.909721714416591	-1.09923725481402
sp	O60443	GSDME_HUMAN	0.514891123685202	0.967495632620846	-1.03359639701019
sp	Q15907	RB11B_HUMAN	0.514953014809946	1.14843209920476	1.14843209920476
sp	P35221	CTNA1_HUMAN	0.515766032863103	1.05742861926549	1.05742861926549
sp	P07947	YES_HUMAN	0.515850837124369	1.18028835173404	1.18028835173404
sp	P61313	RL15_HUMAN	0.51665090591296	0.80991343661425	-1.23469985160437
sp	Q92665	RT31_HUMAN	0.516755395257376	0.829958190012684	-1.20487997110399
tr	B7Z8X5	B7Z8X5_HUMAN	0.517082163352172	1.05483338841662	1.05483338841662
sp	Q12765	SCRN1_HUMAN	0.517952231463155	0.919663018908128	-1.08735480218314
sp	Q02218	ODO1_HUMAN	0.518454574505488	1.14880807023339	1.14880807023339
sp	P23919	KTHY_HUMAN	0.519014215306429	0.965712067039883	-1.03550533759531
sp	Q08AM6	VAC14_HUMAN	0.519432335991284	0.816792731688528	-1.22430080631684
sp	Q8N6H7	ARFG2_HUMAN	0.519810617430812	1.06476916033167	1.06476916033167
sp	Q9GZS3	WDR61_HUMAN	0.520017640664855	0.963997991839548	-1.03734655929288
sp	P11169	GTR3_HUMAN	0.520732011370745	0.902910103480426	-1.10752997019894
sp	Q96EK5	KBP_HUMAN	0.520738726507185	1.02837951923174	1.02837951923174
sp	Q6XQN6	PNCB_HUMAN	0.520804620077861	1.10129801908078	1.10129801908078
sp	P09496	CLCA_HUMAN	0.521212404764447	0.952870671776326	-1.04946036185143
sp	Q9UNF1	MAGD2_HUMAN	0.521982133781203	2.76847615678003	2.76847615678003
sp	Q8TDW0	LRC8C_HUMAN	0.522087261296388	1.07559860132723	1.07559860132723
sp	P11908	PRPS2_HUMAN	0.522755372014045	0.954646976145997	-1.04750763893591
sp	P36957	ODO2_HUMAN	0.523700921016278	1.20248138733022	1.20248138733022
sp	O14907	TX1B3_HUMAN	0.524662014520368	1.07131267426727	1.07131267426727
tr	A0A494BZZ2	A0A494BZZ2_HUMAN	0.524685043708279	1.15337308886189	1.15337308886189
sp	Q8N3C0	ASCC3_HUMAN	0.524972512358067	1.1783861514553	1.1783861514553
sp	P53367	ARFP1_HUMAN	0.527044077083634	0.970006391642898	-1.03092104198025
sp	P40926	MDHM_HUMAN	0.527182509421987	1.28668679613946	1.28668679613946
sp	Q9Y6B6	SAR1B_HUMAN	0.527547437116856	0.929824844064968	-1.07547137117593
sp	Q15370	ELOB_HUMAN	0.528392570182655	0.966655313044565	-1.03449490889406
sp	P09132	SRP19_HUMAN	0.528495440926921	1.10121648872996	1.10121648872996
sp	P51813	BMX_HUMAN	0.528684766668745	0.91011631370313	-1.09876065832855
sp	Q9BWD1	THIC_HUMAN	0.530111475720703	0.935597125627193	-1.06883611824869
sp	Q16270	IBP7_HUMAN	0.530265077135329	0.963649549665456	-1.03772164927298
sp	Q15459	SF3A1_HUMAN	0.530348613707733	0.810881962411346	-1.23322511333988
sp	P61221	ABCE1_HUMAN	0.530723191434624	0.894548910871969	-1.11788185961262
sp	Q96S97	MYADM_HUMAN	0.530913265479764	1.09109867822823	1.09109867822823
sp	P78559	MAP1A_HUMAN	0.530921413472518	0.752612617504348	-1.32870480342993
sp	O60711	LPXN_HUMAN	0.530940153122222	0.794263276783388	-1.25902837161225
sp	O95202	LETM1_HUMAN	0.531691732037332	1.16374774867958	1.16374774867958
sp	P25490	TYY1_HUMAN	0.532687385211673	0.857972894878679	-1.16553798607053
sp	Q8NBF2	NHLC2_HUMAN	0.532723559628563	0.929238310965533	-1.07615020624897
sp	Q13232	NDK3_HUMAN	0.533612114222077	1.01705991175355	1.01705991175355
sp	Q9UNS2	CSN3_HUMAN	0.533815162751051	0.898319840395288	-1.11318926181122
sp	Q8N122	RPTOR_HUMAN	0.533858954484306	1.10658486901005	1.10658486901005
sp	Q12874	SF3A3_HUMAN	0.534428618014204	0.930375235348003	-1.07483514393626
sp	O75165	DJC13_HUMAN	0.534602697346183	0.766466784549308	-1.30468797886397
sp	Q07157	ZO1_HUMAN	0.534605691576596	0.781710488488896	-1.27924598009817
sp	P63167	DYL1_HUMAN	0.535535964528714	1.05702706931552	1.05702706931552
tr	A0A0A0MRA8	A0A0A0MRA8_HUMAN	0.535643403207744	1.13745814638241	1.13745814638241
sp	P23526	SAHH_HUMAN	0.535998390248201	1.24709448366529	1.24709448366529
sp	Q96AP7	ESAM_HUMAN	0.53614994800467	0.958529657392179	-1.04326453781373
sp	Q9BZL4	PP12C_HUMAN	0.536441481884696	0.932264913039158	-1.07265647994842
sp	Q02543	RL18A_HUMAN	0.536981724946648	1.19677049603316	1.19677049603316
sp	O60271	JIP4_HUMAN	0.537548714525247	0.533184403347722	-1.87552372822849
sp	O00203	AP3B1_HUMAN	0.538074403276931	0.83452365229164	-1.19828838554061
sp	O75436	VP26A_HUMAN	0.538084101770503	0.857713562009518	-1.16589039079331
sp	P31040	SDHA_HUMAN	0.538848071956344	1.57439595469823	1.57439595469823
sp	P54920	SNAA_HUMAN	0.5400529553248	0.879535166586609	-1.13696420335403
tr	B4DPY0	B4DPY0_HUMAN	0.540484044236452	0.776030181946998	-1.28860967429267
sp	P07996	TSP1_HUMAN	0.541410048922181	1.038796946632	1.038796946632
sp	P27348	1433T_HUMAN	0.542345702855985	1.0973393252733	1.0973393252733
sp	Q9Y263	PLAP_HUMAN	0.542467979734236	0.829669749409673	-1.2052988562154
sp	Q08722	CD47_HUMAN	0.542712247341629	0.950001857787864	-1.05262952046069
sp	Q8IXB1	DJC10_HUMAN	0.542769642092384	0.780553528669696	-1.28114211680563
sp	P55145	MANF_HUMAN	0.543056891934189	1.06388430669827	1.06388430669827
sp	P30519	HMOX2_HUMAN	0.543377167717565	0.881689454953873	-1.13418618582925
sp	Q9UN37	VPS4A_HUMAN	0.543569757317283	1.10071190019896	1.10071190019896
sp	Q6XZF7	DNMBP_HUMAN	0.543682252099826	1.12505420782339	1.12505420782339
sp	Q8IV08	PLD3_HUMAN	0.543907674587163	0.933741759223453	-1.07095992025852
sp	Q9BV20	MTNA_HUMAN	0.544337087480328	0.962494110374846	-1.03896739649716
sp	Q9HBI1	PARVB_HUMAN	0.545600557682136	0.935052968810116	-1.06945813056188
sp	P23396	RS3_HUMAN	0.545730249145498	1.1125905029553	1.1125905029553
sp	Q14008	CKAP5_HUMAN	0.545956792332676	1.1954163696114	1.1954163696114
sp	P35998	PRS7_HUMAN	0.547626729799242	1.05662842873652	1.05662842873652
sp	P29474	NOS3_HUMAN	0.547916259006338	0.753709949526954	-1.32677033204567
sp	Q8N392	RHG18_HUMAN	0.548139148266924	1.1202768801688	1.1202768801688
sp	Q13283	G3BP1_HUMAN	0.54845287662916	0.881971642458706	-1.13382330208743
sp	Q9NS69	TOM22_HUMAN	0.548765361310809	0.938398175165653	-1.06564572104317
sp	P05165	PCCA_HUMAN	0.548782803027611	0.967737698753298	-1.0333378572399
sp	P06396	GELS_HUMAN	0.549067215987112	1.04763151506052	1.04763151506052
sp	Q9UJS0	CMC2_HUMAN	0.549122569332919	1.14778084360771	1.14778084360771
sp	P68036	UB2L3_HUMAN	0.549478078441753	0.961340223571639	-1.04021445839926
tr	H0UI49	H0UI49_HUMAN	0.549577436824582	1.11540555149768	1.11540555149768
sp	Q7L9L4	MOB1B_HUMAN	0.550289669540963	0.953074007020356	-1.04923646289164
sp	Q7RTV0	PHF5A_HUMAN	0.551126418049208	1.04698982917818	1.04698982917818
sp	P62191	PRS4_HUMAN	0.551378750802708	0.886790305704669	-1.12766230479411
sp	Q9H8L6	MMRN2_HUMAN	0.551466145659069	0.848724713896628	-1.17823834233463
sp	P38646	GRP75_HUMAN	0.552217307714412	0.929411054245609	-1.07595018956568
sp	P18085	ARF4_HUMAN	0.553754126421529	1.06560330964913	1.06560330964913
sp	Q9UBB4	ATX10_HUMAN	0.553854609543275	1.23466987949865	1.23466987949865
sp	P36542	ATPG_HUMAN	0.553882715158596	0.845153604865441	-1.18321686642893
sp	Q9Y2L1	RRP44_HUMAN	0.554574744164204	1.18743861321441	1.18743861321441
sp	Q9Y4E8	UBP15_HUMAN	0.554892005987162	0.91372942727852	-1.09441588521279
sp	P78357	CNTP1_HUMAN	0.555332887314442	1.22549344841876	1.22549344841876
tr	Q32Q12	Q32Q12_HUMAN	0.555622107893707	0.907237197064125	-1.10224757454397
tr	B3KQM8	B3KQM8_HUMAN	0.555891696306474	0.945084157668208	-1.05810682772134
sp	P08574	CY1_HUMAN	0.55594706988908	1.03146985191328	1.03146985191328
sp	P09525	ANXA4_HUMAN	0.556371496614818	0.897461468380211	-1.11425396547091
sp	O75955	FLOT1_HUMAN	0.556623450156248	1.20190412283113	1.20190412283113
sp	P14314	GLU2B_HUMAN	0.557002959510597	0.90415864892272	-1.10600059092668
sp	P26885	FKBP2_HUMAN	0.557036873137658	0.967530882834526	-1.03355873982064
sp	Q96T51	RUFY1_HUMAN	0.557719447759024	0.947628551242901	-1.05526579870183
sp	O00148	DX39A_HUMAN	0.557738351519252	0.941370873836516	-1.06228058227948
sp	Q9NV70	EXOC1_HUMAN	0.558068292937636	1.06747328304966	1.06747328304966
tr	B5M450	B5M450_HUMAN	0.558349104478758	0.954411721575937	-1.04776584087713
sp	P36871	PGM1_HUMAN	0.558354659986252	1.17753575796023	1.17753575796023
sp	Q14019	COTL1_HUMAN	0.559960291884267	0.969631527887837	-1.03131960052734
sp	Q15075	EEA1_HUMAN	0.560015597850513	0.907481225687948	-1.10195117176327
sp	P55039	DRG2_HUMAN	0.560600008086513	1.34394044339245	1.34394044339245
sp	P62263	RS14_HUMAN	0.560787617725423	0.957207632813403	-1.04470541784213
sp	Q14444	CAPR1_HUMAN	0.561062889286407	1.06693666822087	1.06693666822087
sp	P62241	RS8_HUMAN	0.561321731716679	1.15652054157356	1.15652054157356
sp	P61764	STXB1_HUMAN	0.561556317073053	0.829367339319753	-1.20573834125202
sp	P15144	AMPN_HUMAN	0.562476433658034	0.946359887576023	-1.05668045859527
sp	P16284	PECA1_HUMAN	0.562642869718309	0.942354433459463	-1.06117185264244
sp	P30038	AL4A1_HUMAN	0.562658237520996	1.14636587192153	1.14636587192153
sp	Q92979	NEP1_HUMAN	0.562876832915939	0.924916927210528	-1.0811781799863
sp	Q9UNW9	NOVA2_HUMAN	0.563551271724543	0.913743613136461	-1.09439889442013
sp	Q9NZL9	MAT2B_HUMAN	0.564030884150663	2.31780687904424	2.31780687904424
sp	P23469	PTPRE_HUMAN	0.564057313337237	0.99890527023375	-1.00109592951291
sp	Q15006	EMC2_HUMAN	0.5641856348003	0.92227016937258	-1.08428097666902
sp	Q8NCW5	NNRE_HUMAN	0.564217505473708	0.965138793334991	-1.03612040766131
sp	O75351	VPS4B_HUMAN	0.564314734984765	0.964873011051018	-1.03640581563238
sp	Q8N264	RHG24_HUMAN	0.565073435666211	0.935205248356713	-1.06928399060756
sp	P03956	MMP1_HUMAN	0.565462722493909	1.05006540991888	1.05006540991888
sp	Q6PGP7	TTC37_HUMAN	0.566353255151326	0.959627989572155	-1.0420704802971
sp	P36551	HEM6_HUMAN	0.566663510462588	0.912518896679943	-1.09586771697369
sp	Q9Y305	ACOT9_HUMAN	0.567175628487673	0.859499713141551	-1.16346752036124
sp	P26599	PTBP1_HUMAN	0.567442806461278	0.934941933941106	-1.069585140742
sp	P35637	FUS_HUMAN	0.567467185863365	0.878465118687027	-1.13834912591023
sp	Q08945	SSRP1_HUMAN	0.567611402575467	1.20624881112742	1.20624881112742
sp	O95810	CAVN2_HUMAN	0.568314049255788	1.13115358654449	1.13115358654449
sp	Q9C0C2	TB182_HUMAN	0.569135531150557	1.07862144832667	1.07862144832667
sp	P27635	RL10_HUMAN	0.569158497510097	1.1862786460627	1.1862786460627
sp	Q9H3N1	TMX1_HUMAN	0.56944990379347	1.03665967239977	1.03665967239977
sp	P17813	EGLN_HUMAN	0.570542738409129	0.911754897054997	-1.09678599284746
sp	Q15084	PDIA6_HUMAN	0.570692132373087	0.957942362727142	-1.04390414174098
sp	Q06124	PTN11_HUMAN	0.570766142853783	0.946873861484128	-1.05610688041658
sp	P46108	CRK_HUMAN	0.571233873160028	0.847486158580731	-1.17996027412965
sp	Q9NVD7	PARVA_HUMAN	0.571377381962104	1.02623387459853	1.02623387459853
tr	B7Z4Q0	B7Z4Q0_HUMAN	0.571424129829959	0.947693901547973	-1.05519303054139
sp	Q9H832	UBE2Z_HUMAN	0.572147501515552	0.961564728556221	-1.03997159036968
sp	Q9BQA1	MEP50_HUMAN	0.572433058801265	1.04055429629908	1.04055429629908
sp	Q96EY7	PTCD3_HUMAN	0.572507586697216	1.00961805659606	1.00961805659606
sp	Q14847	LASP1_HUMAN	0.572962216367967	1.13519340975323	1.13519340975323
sp	Q9NR12	PDLI7_HUMAN	0.573475554394268	0.864490968438756	-1.15675008358499
sp	O43447	PPIH_HUMAN	0.573882925256214	0.954657619119179	-1.04749596082694
sp	P36915	GNL1_HUMAN	0.575230161546401	1.30638910103655	1.30638910103655
tr	Q6FG99	Q6FG99_HUMAN	0.575368945068777	0.940912674220835	-1.06279788486014
sp	O15269	SPTC1_HUMAN	0.575650774750413	0.854026396357752	-1.17092399516548
sp	Q9H1R3	MYLK2_HUMAN	0.575789153299254	1.18126856146396	1.18126856146396
sp	P62491	RB11A_HUMAN	0.576500242087139	1.14349052556672	1.14349052556672
sp	P49354	FNTA_HUMAN	0.576520435154861	1.18004428339183	1.18004428339183
sp	O43854	EDIL3_HUMAN	0.576924751961935	1.48171243823768	1.48171243823768
sp	Q9P0I2	EMC3_HUMAN	0.577085050910728	0.926545243383606	-1.07927811096212
sp	O00469	PLOD2_HUMAN	0.578537233038303	1.1341105886676	1.1341105886676
sp	Q9UBM7	DHCR7_HUMAN	0.57898658364041	0.964251043911075	-1.03707432448704
tr	A0A0S2Z377	A0A0S2Z377_HUMAN	0.579058945955824	0.951129994900292	-1.05138099456619
sp	O60826	CCD22_HUMAN	0.579277751402264	1.04664698784637	1.04664698784637
sp	P49748	ACADV_HUMAN	0.579458230643534	0.901787970904331	-1.10890811616968
sp	Q9BZV1	UBXN6_HUMAN	0.580946128874941	1.05842542449653	1.05842542449653
sp	O75874	IDHC_HUMAN	0.58096680990928	0.899930444094245	-1.11119698923673
sp	Q14247	SRC8_HUMAN	0.582333838359307	1.10765639595594	1.10765639595594
sp	P62316	SMD2_HUMAN	0.582903845433059	0.97059893047029	-1.03029167723837
sp	P31930	QCR1_HUMAN	0.58351776854042	0.904311018562976	-1.1058142381026
sp	O75044	SRGP2_HUMAN	0.584080038397837	0.894687746659342	-1.11770838902609
sp	Q16698	DECR_HUMAN	0.585563412950785	1.18806783203543	1.18806783203543
sp	P48556	PSMD8_HUMAN	0.585606701461018	0.943514192021788	-1.05986747041629
sp	Q9UEW8	STK39_HUMAN	0.586017477080532	1.1294155516722	1.1294155516722
sp	Q15181	IPYR_HUMAN	0.586827512659552	1.11379429794997	1.11379429794997
tr	A0A1W2PNV4	A0A1W2PNV4_HUMAN	0.587222221154392	0.784693452816243	-1.27438300448542
sp	Q13488	VPP3_HUMAN	0.587671555215136	1.05586011788504	1.05586011788504
sp	Q9H5N1	RABE2_HUMAN	0.587736307713726	0.941136484203417	-1.06254514279765
sp	O94979	SC31A_HUMAN	0.587813883532627	1.09566598235897	1.09566598235897
sp	P31946	1433B_HUMAN	0.588279816746338	0.960052449955757	-1.04160975793154
[truncated: 668 more rows]
