# Supplementary material for: Proteomic Analysis of KCNK3 Loss of Expression Identified Dysregulated Pathways in Pulmonary Vascular Cells
Source: Int J Mol Sci. 2020 Oct 7;21(19):7400. doi: 10.3390/ijms21197400 (PMC7582549; doi:10.3390/ijms21197400)
Supplement: Supplementary file 1 [file ijms-21-07400-s001.zip › Supplementary file/Supplemental Table 2.xlsx]

## Sheet: Data Volcano Plot
Proteomic analysis of KCNK3 loss of expression identified dysregulated pathways in pulmonary vascular cells Hélène Le Ribeuz, Florent Dumont, Guillaume Ruellou, Thierry Balliau, Mélanie Lambert, Marceau Quatredeniers, Barbara Girerd, Sylvia Cohen-Kaminsky, Barbara Girerd, Olaf Mercier, Stéphanie Nicolaÿ, Marc Humbert, David Montani, Véronique Capuano and Fabrice Antigny
Table 2. Proteins differentially expressed in hPASMCs treated with siKCNK3 vs siControl
db	UniprotID	Symbol	pvalue	ratio	Fold change
sp	Q15149	PLEC_HUMAN	1.32660322775786e-29	50.9724950091274	50.9724950091274
sp	Q14204	DYHC1_HUMAN	3.668467847221e-14	26.8402203136237	26.8402203136237
sp	Q09666	AHNK_HUMAN	1.29549167029959e-09	2.40401721847477	2.40401721847477
sp	P12111	CO6A3_HUMAN	4.04862064895027e-07	0.538871389618709	-1.85573036398829
sp	P46821	MAP1B_HUMAN	2.01009025263685e-06	2.82393309750982	2.82393309750982
tr	B7ZW00	B7ZW00_HUMAN	9.15374417132067e-06	0.56735645286683	-1.76256037090446
sp	P11021	BIP_HUMAN	0.000330721602517682	0.700180128670477	-1.42820391361124
sp	Q13423	NNTM_HUMAN	0.000385944572875405	0.83760408056064	-1.19388148077151
sp	P04181	OAT_HUMAN	0.000465621579216472	0.721512230678525	-1.38597789126815
tr	B7Z2N4	B7Z2N4_HUMAN	0.000624721459376368	0.529798277233757	-1.88751085643637
sp	O95486	SC24A_HUMAN	0.000763322512590025	0.264976594217659	-3.77391823210835
sp	Q99439	CNN2_HUMAN	0.00084895330266328	1.52265843313881	1.52265843313881
sp	Q9NR12	PDLI7_HUMAN	0.000865748755885441	1.2790497813254	1.2790497813254
sp	Q96QD8	S38A2_HUMAN	0.00132100447073757	0.642079151185399	-1.55744038434173
tr	B4E1B2	B4E1B2_HUMAN	0.001333851144888	1.32665072595491	1.32665072595491
sp	Q96JJ7	TMX3_HUMAN	0.00134204171917916	0.728787382805738	-1.37214230596327
sp	P04179	SODM_HUMAN	0.00169813341616899	0.603539689503346	-1.6568918621125
sp	Q9HAV0	GBB4_HUMAN	0.00173181536705379	0.186123599673113	-5.37277380061577
sp	P62280	RS11_HUMAN	0.0017870688445372	0.804348566821559	-1.24324209832507
sp	Q16222	UAP1_HUMAN	0.00187360255824384	1.60793393024268	1.60793393024268
sp	Q9BU23	LMF2_HUMAN	0.00236007502235274	0.785050329763495	-1.27380368122546
sp	P12004	PCNA_HUMAN	0.00241368273066558	0.708444418903125	-1.4115433382174
sp	Q99627	CSN8_HUMAN	0.002437664954835	0.726232406380799	-1.37696967418947
sp	Q13838	DX39B_HUMAN	0.00273785435036203	0.20626136799299	-4.8482176266473
sp	P50395	GDIB_HUMAN	0.00278918421496764	0.635965848311319	-1.57241147878507
sp	P23396	RS3_HUMAN	0.00282057518252505	0.86505237277652	-1.15599937237366
sp	P10644	KAP0_HUMAN	0.00286363039428577	1.33177245023518	1.33177245023518
sp	P62304	RUXE_HUMAN	0.00291370180074938	0.57904764676203	-1.72697360155401
sp	P84095	RHOG_HUMAN	0.00350244052817777	0.869777285006169	-1.14971960896048
sp	P28300	LYOX_HUMAN	0.00355377206963	1.79511000971823	1.79511000971823
sp	Q96QR8	PURB_HUMAN	0.00364553358931872	1.29465171519057	1.29465171519057
sp	P61353	RL27_HUMAN	0.00392299922301143	0.852564314677396	-1.17293203900798
sp	P09601	HMOX1_HUMAN	0.00417340284784525	3.583272838295	3.583272838295
sp	Q9Y4L1	HYOU1_HUMAN	0.0043172983546793	0.482763721958583	-2.07140668305186
sp	P52788	SPSY_HUMAN	0.00466933118601272	1.24470828664359	1.24470828664359
sp	Q9Y5X3	SNX5_HUMAN	0.00471153093807337	1.43572005750521	1.43572005750521
tr	F8W031	F8W031_HUMAN	0.00514494396007012	0.785711748389118	-1.27273138278792
sp	P29728	OAS2_HUMAN	0.00517356272965872	0.241097820187927	-4.14769407380181
sp	O95816	BAG2_HUMAN	0.00518159944897419	0.71575600703267	-1.39712414590236
sp	Q96AE4	FUBP1_HUMAN	0.00529268967296934	1.24324516374169	1.24324516374169
sp	Q9P035	HACD3_HUMAN	0.00577987459584387	0.757492371003861	-1.32014530875705
sp	Q04837	SSBP_HUMAN	0.00590556843900581	0.690290672519097	-1.44866509111397
sp	Q9UHB6	LIMA1_HUMAN	0.00611216897815738	1.7181677941244	1.7181677941244
sp	Q9UBW8	CSN7A_HUMAN	0.00623661771477272	0.73057513313116	-1.36878461180867
sp	P69905	HBA_HUMAN	0.00648275792636883	1.30871426843318	1.30871426843318
tr	J3KN67	J3KN67_HUMAN	0.00663235727969788	0.734886521751814	-1.36075430750344
sp	Q93009	UBP7_HUMAN	0.00688527206927947	0.427230197456001	-2.34065851607549
sp	Q14315	FLNC_HUMAN	0.00746334250354871	1.30619826868024	1.30619826868024
tr	A0A140VK07	A0A140VK07_HUMAN	0.00752463148182814	1.23891996045284	1.23891996045284
sp	P08253	MMP2_HUMAN	0.0077102101113551	0.508023317639656	-1.96841358512072
sp	Q15942	ZYX_HUMAN	0.00772059358843411	1.39749503965719	1.39749503965719
sp	P50416	CPT1A_HUMAN	0.0077735507515803	0.76627415062649	-1.30501596482463
sp	P00403	COX2_HUMAN	0.00778498987793176	0.601039661649946	-1.66378371313275
sp	Q16643	DREB_HUMAN	0.00800753163972598	0.768332589644587	-1.30151969795083
sp	Q16658	FSCN1_HUMAN	0.00804780931034811	1.3293779724434	1.3293779724434
tr	A0A0S2Z4G4	A0A0S2Z4G4_HUMAN	0.00867812687338508	0.715206095546767	-1.39819837418403
sp	Q9UJU6	DBNL_HUMAN	0.00904069310339558	0.895150443548557	-1.11713065351987
sp	P43034	LIS1_HUMAN	0.0091154032246241	0.768834874946645	-1.30066940585831
sp	Q9UBT2	SAE2_HUMAN	0.00970900531655829	0.719467806677772	-1.38991625576357
sp	P17301	ITA2_HUMAN	0.00980196968591899	1.08687531855832	1.08687531855832
sp	Q3KQV9	UAP1L_HUMAN	0.0101918898842592	1.35023537422753	1.35023537422753
sp	P00390	GSHR_HUMAN	0.0104342732906276	0.450418446836886	-2.22015773781605
sp	P19525	E2AK2_HUMAN	0.0105214509962956	0.579092959495234	-1.72683846971935
sp	Q9Y277	VDAC3_HUMAN	0.0107551338827993	0.695109996172132	-1.43862123333983
sp	P40121	CAPG_HUMAN	0.0113302752744674	0.78698939405332	-1.27066515451954
sp	P25205	MCM3_HUMAN	0.0116858429084218	0.587230245641862	-1.70290956132031
sp	P13667	PDIA4_HUMAN	0.01189747412741	1.40472285777703	1.40472285777703
sp	Q8NEU8	DP13B_HUMAN	0.0120222548798094	1.71589152414083	1.71589152414083
sp	O43809	CPSF5_HUMAN	0.0121428710331251	0.782477839089197	-1.27799146511804
sp	P61769	B2MG_HUMAN	0.0122216561614025	0.565347732507957	-1.76882287218853
sp	Q15654	TRIP6_HUMAN	0.012400382343066	1.26500767066799	1.26500767066799
sp	Q8TAT6	NPL4_HUMAN	0.0124781227306866	0.349756265201728	-2.85913391550894
sp	Q9Y4K0	LOXL2_HUMAN	0.0129176810024517	1.5052239561852	1.5052239561852
tr	B2R627	B2R627_HUMAN	0.0133536610387263	1.20844209058389	1.20844209058389
tr	A0A090N8G0	A0A090N8G0_HUMAN	0.0150329016938129	1.28538524878861	1.28538524878861
sp	O75083	WDR1_HUMAN	0.0159868649465302	1.39031281175846	1.39031281175846
sp	Q13325	IFIT5_HUMAN	0.0167129613147687	0.63973853900486	-1.56313859339402
sp	P36507	MP2K2_HUMAN	0.0173710113270037	1.17791268518379	1.17791268518379
sp	O00203	AP3B1_HUMAN	0.0176513219067615	0.806253893782075	-1.24030408747433
sp	P60866	RS20_HUMAN	0.0177101735582825	0.739876358629096	-1.35157717683112
sp	P20742	PZP_HUMAN	0.0178410416576645	1.34306235584646	1.34306235584646
sp	Q9H7C4	SYNCI_HUMAN	0.0184066943392249	0.764127429037488	-1.30868224591757
sp	P42704	LPPRC_HUMAN	0.0187014797263487	0.847449168247055	-1.18001177825036
sp	Q9HD20	AT131_HUMAN	0.0188178948424916	0.776198877267655	-1.28832961408056
sp	P54819	KAD2_HUMAN	0.0190046198303522	0.6765670872749	-1.47805002461446
sp	Q10567	AP1B1_HUMAN	0.0190752607129959	0.840411458172425	-1.1898933436422
sp	P24844	MYL9_HUMAN	0.0190758702712414	0.779943960601289	-1.28214339813473
sp	P49585	PCY1A_HUMAN	0.0191931984284897	0.577067518903909	-1.73289947405013
sp	P84077	ARF1_HUMAN	0.0192208162330058	0.826594507168146	-1.2097830209711
sp	Q9UNH7	SNX6_HUMAN	0.019223466426387	0.349796026351828	-2.85880891909902
sp	P62258	1433E_HUMAN	0.0194295962755206	1.11419258438826	1.11419258438826
sp	Q9NP61	ARFG3_HUMAN	0.0195362283352003	1.17568987985237	1.17568987985237
sp	Q9NQ48	LZTL1_HUMAN	0.0197271213165788	2.32881962045008	2.32881962045008
sp	P09132	SRP19_HUMAN	0.020235381431381	0.685801766611253	-1.45814730828311
sp	O75131	CPNE3_HUMAN	0.0202669364652145	1.09627851565504	1.09627851565504
sp	P26006	ITA3_HUMAN	0.020814848225093	1.48005296183821	1.48005296183821
sp	Q7L1Q6	BZW1_HUMAN	0.020873323485463	1.1655375256515	1.1655375256515
sp	Q13033	STRN3_HUMAN	0.0209702636240471	1.11884590265461	1.11884590265461
tr	X5M224	X5M224_HUMAN	0.0213178850715877	0.637154748610048	-1.56947743414217
sp	O43143	DHX15_HUMAN	0.0219258777687652	0.6784438966648	-1.47396122938972
sp	P30044	PRDX5_HUMAN	0.02215502637595	0.897087785847778	-1.11471810872441
sp	O14950	ML12B_HUMAN	0.0228335492909325	0.84329492805018	-1.18582475328311
sp	P62263	RS14_HUMAN	0.0229177793898368	0.829655766278934	-1.2053191704857
sp	P36871	PGM1_HUMAN	0.0229352398535262	1.37945328307143	1.37945328307143
sp	Q13561	DCTN2_HUMAN	0.0232215150798721	1.1871756509005	1.1871756509005
sp	P28062	PSB8_HUMAN	0.0244026753018659	0.252565967267919	-3.95936163061594
sp	Q96AC1	FERM2_HUMAN	0.0246028081188179	1.76775116182779	1.76775116182779
sp	Q01433	AMPD2_HUMAN	0.0247045193763556	0.823788599622064	-1.21390366467657
sp	P47895	AL1A3_HUMAN	0.0247984885625757	1.85609596268922	1.85609596268922
sp	P07602	SAP_HUMAN	0.0254042990030847	0.322184415410287	-3.10381245078706
sp	O43852	CALU_HUMAN	0.0255184225492898	1.69064176719045	1.69064176719045
sp	Q16666	IF16_HUMAN	0.0257353061732499	0.674388783506957	-1.48282418755514
sp	Q9HB07	MYG1_HUMAN	0.026113230423203	1.40096315909091	1.40096315909091
sp	P55209	NP1L1_HUMAN	0.0266915011123599	1.36146121332725	1.36146121332725
sp	P07814	SYEP_HUMAN	0.0268473423169294	0.859858561507843	-1.16298196559956
sp	Q9P0K7	RAI14_HUMAN	0.0270079582477929	2.25742558268062	2.25742558268062
sp	P60891	PRPS1_HUMAN	0.0280375996608141	1.28769454831053	1.28769454831053
sp	P00492	HPRT_HUMAN	0.028454376660239	0.846238560852376	-1.18169987313358
sp	Q9NP79	VTA1_HUMAN	0.0284695584108147	1.61228200883099	1.61228200883099
sp	Q9NQC3	RTN4_HUMAN	0.0287344671977658	1.29118630097954	1.29118630097954
sp	P63244	RACK1_HUMAN	0.0294496901653755	0.883000838543769	-1.13250175577317
sp	Q92734	TFG_HUMAN	0.0295043001686008	1.20543639278203	1.20543639278203
sp	P43307	SSRA_HUMAN	0.029534057071564	0.778970344846091	-1.28374591743615
sp	Q96AG4	LRC59_HUMAN	0.0299952838936863	0.7440668156422	-1.34396532539474
sp	P80217	IN35_HUMAN	0.0299998400213819	0.636742183414675	-1.570494347708
sp	P20645	MPRD_HUMAN	0.0300601235417383	0.456039908534673	-2.19279054592646
sp	Q8IVL6	P3H3_HUMAN	0.0301255771319441	0.846983501396692	-1.18066054220771
sp	O14744	ANM5_HUMAN	0.0303917106173992	0.902717474659669	-1.10776630349048
sp	Q8TCT9	HM13_HUMAN	0.0310559052501616	0.770863334462457	-1.29724680795374
tr	D9UB11	D9UB11_HUMAN	0.0312040861548084	2.07707153288912	2.07707153288912
sp	O14879	IFIT3_HUMAN	0.0312602150340503	0.595637238510398	-1.67887421293681
sp	O43175	SERA_HUMAN	0.0314515478210272	0.768403238967056	-1.30140003228549
sp	P62269	RS18_HUMAN	0.0315442252699013	0.842448104636695	-1.18701673669412
sp	Q9Y263	PLAP_HUMAN	0.0315570935934065	1.31190411442112	1.31190411442112
sp	Q99729	ROAA_HUMAN	0.0316252157763146	0.282800674831242	-3.53605945458489
sp	O60814	H2B1K_HUMAN	0.0318135940224314	0.688591789380234	-1.45223921548651
sp	P55072	TERA_HUMAN	0.0318872679664068	1.13063183178676	1.13063183178676
sp	P05161	ISG15_HUMAN	0.0320020673797061	0.684980382875172	-1.45989582329723
sp	P04083	ANXA1_HUMAN	0.0321840200655364	1.28489272155994	1.28489272155994
sp	P55786	PSA_HUMAN	0.03231477272157	1.14369041955446	1.14369041955446
sp	P29144	TPP2_HUMAN	0.0324077441087532	0.365436348554986	-2.73645466290974
sp	Q3LXA3	TKFC_HUMAN	0.0325420974539943	0.398534508910769	-2.50919299995649
sp	Q9BX68	HINT2_HUMAN	0.0329387702906321	0.482354886406948	-2.0731623710687
sp	Q99733	NP1L4_HUMAN	0.0332639427478312	0.480944234752799	-2.07924313826943
sp	O75489	NDUS3_HUMAN	0.0333211116859382	0.599350668048652	-1.66847232064623
sp	P49589	SYCC_HUMAN	0.0334385503441962	1.15644538642501	1.15644538642501
sp	P61006	RAB8A_HUMAN	0.0335011364436209	0.733109962446472	-1.36405184927904
sp	O14880	MGST3_HUMAN	0.0335516327187003	0.762163201685047	-1.31205494805985
sp	P26368	U2AF2_HUMAN	0.0336687985379467	1.23375603188511	1.23375603188511
sp	Q16531	DDB1_HUMAN	0.0341181139669929	0.806220381651212	-1.2403556431455
sp	P48507	GSH0_HUMAN	0.0351689207423165	1.21754019637909	1.21754019637909
sp	Q9HCU0	CD248_HUMAN	0.035216668184216	0.801350542539936	-1.2478933337094
sp	Q13200	PSMD2_HUMAN	0.035442934984791	1.43624221752983	1.43624221752983
sp	Q9NZN4	EHD2_HUMAN	0.035466227308688	1.14293900202012	1.14293900202012
sp	Q92597	NDRG1_HUMAN	0.0355118121052656	0.525001721676406	-1.90475565833738
sp	Q9Y3Z3	SAMH1_HUMAN	0.0369794291171399	0.576396555676865	-1.73491668218887
sp	P54578	UBP14_HUMAN	0.0370546753036533	1.12842737923287	1.12842737923287
sp	P05023	AT1A1_HUMAN	0.0371166842755471	0.837664460576928	-1.19379542413828
sp	Q13435	SF3B2_HUMAN	0.0379113625370536	0.800169796324605	-1.249734749541
sp	P46108	CRK_HUMAN	0.038052851687282	1.82587707491219	1.82587707491219
sp	O60313	OPA1_HUMAN	0.0388496524366644	0.608393815434482	-1.64367219822222
sp	P49915	GUAA_HUMAN	0.0390721404750556	0.837996713736276	-1.19332210211353
sp	Q96KP1	EXOC2_HUMAN	0.0393116222762678	0.474711539410248	-2.10654243046701
sp	Q96PD2	DCBD2_HUMAN	0.039474179516808	1.2821574419572	1.2821574419572
sp	Q12965	MYO1E_HUMAN	0.0395996556115683	0.708606313987996	-1.41122084330869
sp	Q92616	GCN1_HUMAN	0.0398915702299256	1.90041130416004	1.90041130416004
sp	P30086	PEBP1_HUMAN	0.0399724990143091	0.573103131034618	-1.74488664578522
sp	P28072	PSB6_HUMAN	0.0401108247462792	0.704922850984661	-1.4185949548992
tr	Q58F09	Q58F09_HUMAN	0.0402835039388845	2.91099493680749	2.91099493680749
sp	P07355	ANXA2_HUMAN	0.0403705456309051	1.20765872629827	1.20765872629827
sp	Q13418	ILK_HUMAN	0.0404051014933387	1.4343725669827	1.4343725669827
sp	Q13492	PICAL_HUMAN	0.0407763821961288	1.65229218062486	1.65229218062486
sp	P98082	DAB2_HUMAN	0.0409398986685211	1.33377819941431	1.33377819941431
sp	P12268	IMDH2_HUMAN	0.041018737519311	0.569157477794893	-1.75698297749568
sp	P13639	EF2_HUMAN	0.0410532483059788	1.11546927704576	1.11546927704576
sp	O95782	AP2A1_HUMAN	0.0418837162041333	1.35031335974211	1.35031335974211
sp	P40926	MDHM_HUMAN	0.0419944791660047	0.850990752923844	-1.17510090040836
sp	P62081	RS7_HUMAN	0.0420656185545329	0.716937668786215	-1.39482139597019
sp	P52565	GDIR1_HUMAN	0.0421448641513849	1.22016254547051	1.22016254547051
sp	P11766	ADHX_HUMAN	0.0423035575759949	1.34283969290739	1.34283969290739
sp	Q9BUF5	TBB6_HUMAN	0.0423207647056422	1.17580866782175	1.17580866782175
sp	P61106	RAB14_HUMAN	0.0425521191173331	0.66201509304236	-1.5105395790969
sp	O95831	AIFM1_HUMAN	0.0426924881194157	0.840425102876381	-1.18987402515402
sp	P31150	GDIA_HUMAN	0.0428679486951439	0.719076645619852	-1.39067233804818
sp	P13797	PLST_HUMAN	0.0430642387315375	1.36852410096325	1.36852410096325
sp	P62241	RS8_HUMAN	0.0434493130404026	0.843291914567195	-1.18582899079879
sp	Q07954	LRP1_HUMAN	0.043509072844971	3.36718549189837	3.36718549189837
sp	Q04828	AK1C1_HUMAN	0.0440295142317792	0.694603518063849	-1.43967022048408
sp	P62701	RS4X_HUMAN	0.0441117667112598	0.847930941502537	-1.17934132492912
sp	P40123	CAP2_HUMAN	0.0443564774372254	3.1485893359178	3.1485893359178
tr	D3DQH8	D3DQH8_HUMAN	0.0444859974940194	1.19206983874151	1.19206983874151
sp	P67809	YBOX1_HUMAN	0.0449940911545947	1.20286857409736	1.20286857409736
sp	P39687	AN32A_HUMAN	0.0450932080143414	0.773125490624697	-1.29345107893414
tr	Q3B7K3	Q3B7K3_HUMAN	0.0454535146087176	0.680115225991591	-1.47033908635412
sp	P45974	UBP5_HUMAN	0.0457191181225345	0.66762124182361	-1.49785527684604
sp	O15260	SURF4_HUMAN	0.0459960300687986	1.74127157307544	1.74127157307544
sp	P09914	IFIT1_HUMAN	0.0461885703844122	0.605109983937456	-1.65259213456204
sp	P14868	SYDC_HUMAN	0.0471794498071212	0.543860971786335	-1.83870520569891
sp	Q14444	CAPR1_HUMAN	0.0479344551630815	0.812777434478483	-1.23034911844181
sp	Q9H3H3	CK068_HUMAN	0.0479869965857852	1.22253929839284	1.22253929839284
sp	P61011	SRP54_HUMAN	0.048038468339218	0.822586108402617	-1.21567820047667
sp	P46977	STT3A_HUMAN	0.0485429069340152	0.932749175668355	-1.07209958055815
sp	P52907	CAZA1_HUMAN	0.0490010396255687	1.29641969781889	1.29641969781889
sp	Q93052	LPP_HUMAN	0.0491899981546985	1.36603071206669	1.36603071206669
sp	Q9UKY7	CDV3_HUMAN	0.0492360438282272	1.44064009835953	1.44064009835953
sp	P52209	6PGD_HUMAN	0.0496671034632532	0.850735251167889	-1.17545381906674
sp	Q96IJ6	GMPPA_HUMAN	0.0496872761821563	0.751170214224366	-1.33125619342158
sp	Q9UBB6	NCDN_HUMAN	0.049805650784226	1.33961587625018	1.33961587625018
sp	P30419	NMT1_HUMAN	0.0500510204041168	2.00896952039325	2.00896952039325
sp	O00571	DDX3X_HUMAN	0.0500821341250826	1.58562240736107	1.58562240736107
sp	Q9Y2D5	AKAP2_HUMAN	0.0506588024559366	1.87995268251715	1.87995268251715
sp	Q13501	SQSTM_HUMAN	0.0507010253321983	1.29139174941539	1.29139174941539
sp	P06748	NPM_HUMAN	0.0507103593852161	0.821001027107717	-1.21802527278544
tr	H0YEF7	H0YEF7_HUMAN	0.0510273161740578	1.25270122015286	1.25270122015286
sp	Q14376	GALE_HUMAN	0.0510848927273579	1.90633529202306	1.90633529202306
sp	Q3SY69	AL1L2_HUMAN	0.0529272633244657	0.857214688321305	-1.16656890464431
sp	P26038	MOES_HUMAN	0.0531464935991134	1.24408666204649	1.24408666204649
sp	Q15233	NONO_HUMAN	0.053256478671291	0.824523472789312	-1.21282174856352
sp	Q9UBE0	SAE1_HUMAN	0.0536374135753814	0.718348253286666	-1.39208245502747
sp	P55060	XPO2_HUMAN	0.0539438501790818	0.731449404350632	-1.3671485601766
sp	P28331	NDUS1_HUMAN	0.0540813761815217	0.6569914066741	-1.52208992361456
sp	P22102	PUR2_HUMAN	0.0544369875598196	0.84096325487867	-1.18911259701148
sp	P32322	P5CR1_HUMAN	0.0544590372860236	0.806677561936835	-1.23965267807747
sp	P54709	AT1B3_HUMAN	0.0548025704173518	0.853295513251066	-1.1719269402812
sp	Q04637	IF4G1_HUMAN	0.0549639652503809	1.10615722627972	1.10615722627972
sp	Q9BY44	EIF2A_HUMAN	0.0550244433230355	0.444736263320634	-2.24852363630858
sp	Q8NCA5	FA98A_HUMAN	0.0555223967205497	1.26907686688034	1.26907686688034
sp	P42167	LAP2B_HUMAN	0.0557286407405364	0.685919523924382	-1.45789697642466
sp	Q9NTX5	ECHD1_HUMAN	0.0563790419096096	1.46475375637742	1.46475375637742
sp	Q15785	TOM34_HUMAN	0.0565153144129573	0.648530825681022	-1.54194675164423
sp	Q92626	PXDN_HUMAN	0.0565452168164221	1.11380853613538	1.11380853613538
sp	Q9HD45	TM9S3_HUMAN	0.0566783906359612	0.866670713498859	-1.15384076607697
sp	Q9UH65	SWP70_HUMAN	0.0573827803416996	1.29538646280698	1.29538646280698
sp	Q9UNX3	RL26L_HUMAN	0.0573967065605662	0.420610674183891	-2.37749553536723
sp	P84103	SRSF3_HUMAN	0.0577877549471111	1.35255054925666	1.35255054925666
sp	Q9H223	EHD4_HUMAN	0.0585948050708532	0.726343584316479	-1.37675890803254
sp	P61088	UBE2N_HUMAN	0.0586099910265101	0.660500140622323	-1.51400421967783
sp	Q9UHL4	DPP2_HUMAN	0.0587323143434966	1.13223423472807	1.13223423472807
tr	A0A024R210	A0A024R210_HUMAN	0.0589860075929966	0.455379710448522	-2.19596959867856
tr	Q9BS14	Q9BS14_HUMAN	0.059545535414031	1.65799145575019	1.65799145575019
sp	Q92598	HS105_HUMAN	0.0596022311715525	0.770084242072631	-1.29855922945335
sp	P30533	AMRP_HUMAN	0.0596744418295965	0.754111147171932	-1.32606447172967
sp	P51153	RAB13_HUMAN	0.060012302603736	0.682376651861885	-1.46546631874269
sp	P26640	SYVC_HUMAN	0.0610087311057788	0.654202611030107	-1.52857842989254
sp	Q12906	ILF3_HUMAN	0.0616280778368853	0.753469293993884	-1.32719409798287
sp	Q6P9B6	MEAK7_HUMAN	0.0619334142497728	1.54668370451936	1.54668370451936
sp	Q9BWD1	THIC_HUMAN	0.0625583490322284	2.21039963265373	2.21039963265373
sp	P62854	RS26_HUMAN	0.0630837035398679	0.730880953524117	-1.36821187524215
sp	Q9BT78	CSN4_HUMAN	0.0634217885340216	0.73862341641068	-1.35386988522443
sp	Q07955	SRSF1_HUMAN	0.0637010715548893	0.348667061426522	-2.86806558643263
sp	Q9UL46	PSME2_HUMAN	0.0638516584502582	0.767865170641125	-1.30231196599926
sp	P62851	RS25_HUMAN	0.0646115662874348	0.90599428194772	-1.10375972555829
sp	Q01650	LAT1_HUMAN	0.0649348670998337	0.772817986310445	-1.29396574318121
sp	O15523	DDX3Y_HUMAN	0.0649472423039649	1.67712322269135	1.67712322269135
sp	P35579	MYH9_HUMAN	0.0649892304332858	0.834173123409314	-1.19879191973117
sp	Q8WXF1	PSPC1_HUMAN	0.0651858936161848	0.626445244984418	-1.59630870855261
sp	P27797	CALR_HUMAN	0.0657747601952398	1.11661427290595	1.11661427290595
sp	P02649	APOE_HUMAN	0.0661468947501963	1.55733959615402	1.55733959615402
sp	Q8WX93	PALLD_HUMAN	0.0670514866792551	1.10198728801957	1.10198728801957
sp	P52630	STAT2_HUMAN	0.0676542710615117	0.479870913582964	-2.08389375495481
sp	P46783	RS10_HUMAN	0.0676605048178222	0.796903070817864	-1.25485775700889
sp	P51570	GALK1_HUMAN	0.067731932827612	1.16789875439422	1.16789875439422
sp	Q8N2K0	ABD12_HUMAN	0.0678053749769329	1.45675910758759	1.45675910758759
sp	O00232	PSD12_HUMAN	0.0679392133939308	0.793888489024672	-1.25962274781002
sp	Q96PK6	RBM14_HUMAN	0.0679425381119062	1.3377399787876	1.3377399787876
sp	P62277	RS13_HUMAN	0.0684445489367871	0.890557923025984	-1.12289158755912
sp	Q9P2J5	SYLC_HUMAN	0.0686848028754097	0.688118179531784	-1.45323874553123
sp	O15427	MOT4_HUMAN	0.068997322898512	1.23123765474816	1.23123765474816
sp	P62318	SMD3_HUMAN	0.0690563287053782	0.856233578769142	-1.16790560986586
sp	P68032	ACTC_HUMAN	0.0695152428588094	1.21289292949362	1.21289292949362
tr	B4DJ26	B4DJ26_HUMAN	0.0698456568409351	1.36698097670583	1.36698097670583
sp	P60033	CD81_HUMAN	0.0699304400660138	0.718042071506079	-1.39267605573935
sp	O95674	CDS2_HUMAN	0.0699889623567692	1.22486813903798	1.22486813903798
sp	P61077	UB2D3_HUMAN	0.070284457992676	0.836171956847336	-1.19592625872118
tr	B3KM58	B3KM58_HUMAN	0.0715875846211751	0.767249583555988	-1.30335684949515
sp	P55084	ECHB_HUMAN	0.0717814777275012	0.845388110584586	-1.1828886489881
sp	Q9H993	ARMT1_HUMAN	0.0718851969941966	0.323734209464909	-3.0889537489809
sp	P05106	ITB3_HUMAN	0.0723471964430847	0.884866145671871	-1.13011443017826
sp	P53999	TCP4_HUMAN	0.0730331489279837	0.795623989946732	-1.25687512271588
tr	A0A1B0GTL5	A0A1B0GTL5_HUMAN	0.0732420381412704	1.16491778432559	1.16491778432559
sp	P53041	PPP5_HUMAN	0.0733534476025366	1.49755553053507	1.49755553053507
sp	Q00839	HNRPU_HUMAN	0.073870936766618	0.68791867713031	-1.45366019741106
sp	P20337	RAB3B_HUMAN	0.0743428313333108	1.19691907605671	1.19691907605671
sp	Q9NS69	TOM22_HUMAN	0.0744821321431295	0.837855201684012	-1.19352365180773
sp	Q6YHK3	CD109_HUMAN	0.0746688649323131	0.666332468101442	-1.50075232391011
sp	P62805	H4_HUMAN	0.0756043377349096	0.638039115788471	-1.56730202781412
sp	P31937	3HIDH_HUMAN	0.0756643012905651	1.22746381001849	1.22746381001849
sp	Q96N66	MBOA7_HUMAN	0.0761239238558139	0.762683572824179	-1.31115974649493
tr	A7UM82	A7UM82_HUMAN	0.0763061890970695	1.39006726279649	1.39006726279649
sp	P61224	RAP1B_HUMAN	0.0764389062056619	0.608768117329224	-1.64266158416308
sp	O95433	AHSA1_HUMAN	0.0764966344196587	0.783920163981211	-1.27564010462674
sp	O95817	BAG3_HUMAN	0.076889639553806	1.20208475971683	1.20208475971683
sp	Q53GL7	PAR10_HUMAN	0.0771107739620433	0.443065479121705	-2.25700273914888
sp	P62753	RS6_HUMAN	0.0773028294385338	0.873244956430058	-1.14515405172007
sp	P09493	TPM1_HUMAN	0.0776789424715676	1.56331643468201	1.56331643468201
sp	Q9BQG0	MBB1A_HUMAN	0.0786641171234098	0.86138505256278	-1.16092100393989
sp	Q8NBJ7	SUMF2_HUMAN	0.079165874963454	1.25779749874157	1.25779749874157
sp	P05455	LA_HUMAN	0.0794019055620636	0.860059121084375	-1.1627107666031
sp	Q9BR76	COR1B_HUMAN	0.0796487958427944	1.21774910439361	1.21774910439361
sp	P82979	SARNP_HUMAN	0.079665733510015	0.801241717793391	-1.24806282273218
sp	P02545	LMNA_HUMAN	0.0796706244099911	1.17413750967418	1.17413750967418
sp	O95865	DDAH2_HUMAN	0.0796987748034612	1.25890562001322	1.25890562001322
sp	P53618	COPB_HUMAN	0.0804457485222799	1.09125676159136	1.09125676159136
sp	Q9UIQ6	LCAP_HUMAN	0.0806969221907767	1.32739509413029	1.32739509413029
sp	P15311	EZRI_HUMAN	0.0820635309177226	1.14808037878608	1.14808037878608
sp	Q9HB71	CYBP_HUMAN	0.0828955679454267	0.97745861924508	-1.02306121232255
sp	Q96CW1	AP2M1_HUMAN	0.0832684745203262	1.10650077760332	1.10650077760332
sp	P13473	LAMP2_HUMAN	0.0837515903234539	0.812804090694105	-1.23030876868008
sp	O76021	RL1D1_HUMAN	0.0845288755602837	0.704971624313443	-1.41849680967497
sp	P41252	SYIC_HUMAN	0.0847868537514002	0.881078406926372	-1.13497276989058
tr	A0A0J9YXC7	A0A0J9YXC7_HUMAN	0.0850166793094033	1.48420536041807	1.48420536041807
sp	O75396	SC22B_HUMAN	0.0852109116590643	0.766350006978576	-1.30488678918738
sp	Q99471	PFD5_HUMAN	0.0853137044606839	0.67010957531411	-1.49229325596677
sp	Q01995	TAGL_HUMAN	0.0854640751121973	2.27766631589768	2.27766631589768
sp	Q13151	ROA0_HUMAN	0.0855430102621447	0.692732522809545	-1.4435586132787
sp	Q14008	CKAP5_HUMAN	0.0857992691440256	0.851707000557177	-1.17411269291647
sp	P78344	IF4G2_HUMAN	0.0858403013531586	0.535618175325525	-1.86700161806915
sp	Q12905	ILF2_HUMAN	0.0858450569457828	0.782468040893179	-1.27800746834147
sp	Q8N138	ORML3_HUMAN	0.08659829502825	1.11739885319977	1.11739885319977
sp	Q13126	MTAP_HUMAN	0.0873585313619071	1.26936962045042	1.26936962045042
sp	Q14764	MVP_HUMAN	0.0885642360424839	0.84008218286783	-1.190359729552
sp	P08123	CO1A2_HUMAN	0.0895884594724645	0.788273209860468	-1.26859569434944
sp	P50552	VASP_HUMAN	0.0907487657864248	1.16014731260893	1.16014731260893
sp	P61289	PSME3_HUMAN	0.0913970958708352	0.826535931870754	-1.20986875638502
sp	P48509	CD151_HUMAN	0.0915164391212591	0.820237664786804	-1.21915884009048
sp	P61254	RL26_HUMAN	0.092025680618325	0.31775902272632	-3.14703888317683
sp	Q13596	SNX1_HUMAN	0.0924660009913733	0.763094429535307	-1.31045380662647
sp	P39023	RL3_HUMAN	0.0929026329691127	0.88891861516715	-1.1249623789372
sp	Q14914	PTGR1_HUMAN	0.0930133239710146	0.802119649242544	-1.24669680009001
sp	P31946	1433B_HUMAN	0.0931790809615007	0.817956423139669	-1.22255901623899
tr	A0A384MDU2	A0A384MDU2_HUMAN	0.0932203143503691	0.792064970285106	-1.26252269386443
sp	P53396	ACLY_HUMAN	0.0932503668930275	0.803490782563592	-1.24456934877265
sp	P20020	AT2B1_HUMAN	0.0933526406484597	0.635190305786766	-1.57433133171226
sp	P17987	TCPA_HUMAN	0.0935628132436837	0.939017506164659	-1.06494287213496
sp	P28838	AMPL_HUMAN	0.0942066618025858	0.746169954781406	-1.34017725263805
sp	P51572	BAP31_HUMAN	0.0943586897217316	0.821790198993571	-1.21685559309989
sp	P06744	G6PI_HUMAN	0.0944043262909855	1.07008799072921	1.07008799072921
sp	Q9NP72	RAB18_HUMAN	0.0944070176710129	0.856186444534861	-1.16796990466635
sp	P52789	HXK2_HUMAN	0.0951005514750783	0.887891474746761	-1.12626377033884
sp	P21333	FLNA_HUMAN	0.0952427308987589	1.10181834864553	1.10181834864553
sp	P02771	FETA_HUMAN	0.0956681073077714	1.29108647850697	1.29108647850697
sp	P50502	F10A1_HUMAN	0.0957389869335283	0.929801744687027	-1.07549808947347
tr	Q59GW5	Q59GW5_HUMAN	0.096153541365622	0.558549588363775	-1.79035133286808
sp	P07900	HS90A_HUMAN	0.0962735574109343	1.14632812155542	1.14632812155542
sp	Q05682	CALD1_HUMAN	0.0964756686384203	1.17842197098882	1.17842197098882
sp	P55809	SCOT1_HUMAN	0.0967642113108727	0.562665834509992	-1.7772538133062
sp	P08240	SRPRA_HUMAN	0.0977084586337871	2.19316398355549	2.19316398355549
sp	P40763	STAT3_HUMAN	0.0980677924982706	1.26425481611748	1.26425481611748
sp	O14579	COPE_HUMAN	0.098378293645543	1.23742653359757	1.23742653359757
sp	P35611	ADDA_HUMAN	0.0987700286356919	0.666237045095116	-1.50096727187728
sp	P12956	XRCC6_HUMAN	0.0987733517777943	0.845913098229759	-1.18215452874852
sp	Q02750	MP2K1_HUMAN	0.0988462099414112	0.653801550435839	-1.52951610367607
sp	P78324	SHPS1_HUMAN	0.0990223994416711	1.18999077041585	1.18999077041585
sp	P62879	GBB2_HUMAN	0.0990991391673815	0.708318245856238	-1.41179477706545
sp	Q03518	TAP1_HUMAN	0.0999904884536406	0.620298564651122	-1.61212689660573
sp	Q8TEX9	IPO4_HUMAN	0.10004197643372	0.761244485680939	-1.31363841552887
sp	Q15084	PDIA6_HUMAN	0.100699260498781	1.0909741048908	1.0909741048908
sp	P05543	THBG_HUMAN	0.10079984395939	1.43983959046466	1.43983959046466
sp	P49321	NASP_HUMAN	0.101141148200791	1.22071779727469	1.22071779727469
sp	O75340	PDCD6_HUMAN	0.101168611498769	0.569390161298509	-1.7562649795695
sp	P30040	ERP29_HUMAN	0.101223155146819	0.876887271297801	-1.14039744073373
sp	Q9NW15	ANO10_HUMAN	0.101761838903368	0.807802380638327	-1.23792653248905
sp	Q15642	CIP4_HUMAN	0.10189850333586	1.92683517978259	1.92683517978259
sp	P09110	THIK_HUMAN	0.103103178966065	0.644182681703887	-1.55235467888544
sp	P21912	SDHB_HUMAN	0.103183519348425	0.742131529361574	-1.3474700379059
sp	P08621	RU17_HUMAN	0.103197354037422	0.765190469291878	-1.30686416014227
sp	Q9BV86	NTM1A_HUMAN	0.10363467706442	0.33569765513065	-2.97887097129353
sp	Q5SW79	CE170_HUMAN	0.103802419225254	2.049734730451	2.049734730451
sp	Q06323	PSME1_HUMAN	0.104694554281727	0.880034557017	-1.13631901386877
sp	P09622	DLDH_HUMAN	0.105073583441595	1.23039539118155	1.23039539118155
sp	P11586	C1TC_HUMAN	0.105091585633786	0.71414060822085	-1.40028446567591
sp	Q66K74	MAP1S_HUMAN	0.105127452457309	0.475086864065986	-2.10487823519597
sp	Q96CS3	FAF2_HUMAN	0.105284838866389	1.27352421714818	1.27352421714818
sp	Q00688	FKBP3_HUMAN	0.105722665520402	0.801289281878773	-1.24798873841831
sp	Q99798	ACON_HUMAN	0.105742034434517	0.362365452776125	-2.75964497260674
sp	O00462	MANBA_HUMAN	0.107223849874519	0.375779089891062	-2.66113795818149
sp	O43684	BUB3_HUMAN	0.107616611525166	1.21247410773854	1.21247410773854
sp	Q08170	SRSF4_HUMAN	0.107958083058939	0.909505042221593	-1.09949912708275
sp	Q15477	SKIV2_HUMAN	0.108946795726182	0.682139979794943	-1.46597477001804
sp	O60610	DIAP1_HUMAN	0.109401562275383	0.734424630218931	-1.36161010790434
tr	A0A1U9X8Y4	A0A1U9X8Y4_HUMAN	0.109485565665002	1.19398977494452	1.19398977494452
sp	P50479	PDLI4_HUMAN	0.109491540061501	1.35588512370308	1.35588512370308
sp	P46734	MP2K3_HUMAN	0.110078853571144	1.14962333717333	1.14962333717333
sp	O75436	VP26A_HUMAN	0.110406411593115	0.690322091146947	-1.44859915802279
sp	P28482	MK01_HUMAN	0.110407862308258	0.66160358585852	-1.51147911132066
sp	O75347	TBCA_HUMAN	0.110579541718439	0.829524624575668	-1.20550972252516
sp	P56945	BCAR1_HUMAN	0.111395363957289	2.10799870787739	2.10799870787739
sp	Q9NPQ8	RIC8A_HUMAN	0.1120885859888	1.16059574889568	1.16059574889568
sp	P23588	IF4B_HUMAN	0.112384779507327	0.751811235871446	-1.33012111589536
tr	B4DDB6	B4DDB6_HUMAN	0.113235945932569	1.27461072330461	1.27461072330461
sp	P33527	MRP1_HUMAN	0.113565850107993	3.31425291154435	3.31425291154435
sp	Q04941	PLP2_HUMAN	0.113756710563646	0.862103829123017	-1.15995308942922
sp	P45877	PPIC_HUMAN	0.114085128940441	0.843636989762458	-1.18534394785317
sp	P08754	GNAI3_HUMAN	0.114235299481533	1.31274590720349	1.31274590720349
sp	P55145	MANF_HUMAN	0.114990046631514	1.16162623274801	1.16162623274801
sp	Q07666	KHDR1_HUMAN	0.115601725851398	0.726383215130329	-1.37668379330679
sp	Q14696	MESD_HUMAN	0.115953870922025	1.1464148428699	1.1464148428699
sp	Q4G0F5	VP26B_HUMAN	0.116379150441324	0.763184216388885	-1.31029963477448
tr	A0A1V0E3Z3	A0A1V0E3Z3_HUMAN	0.116542771016615	0.780651714266591	-1.28098098258771
sp	P04216	THY1_HUMAN	0.116865855090239	0.926788405655354	-1.07899493983514
sp	O43264	ZW10_HUMAN	0.117196102741008	0.567238887755847	-1.7629256766162
sp	Q9UBB4	ATX10_HUMAN	0.117196302470205	0.746602001205036	-1.33940171387965
sp	P20591	MX1_HUMAN	0.117333202273825	0.533716210366287	-1.87365491356109
sp	P05141	ADT2_HUMAN	0.117531168764848	0.884598877644776	-1.1304558769761
sp	O60506	HNRPQ_HUMAN	0.117950891712636	0.719720508353705	-1.38942824109238
sp	Q96KG9	SCYL1_HUMAN	0.118323267944128	1.41703594576185	1.41703594576185
sp	Q16795	NDUA9_HUMAN	0.11896798401064	0.572658216894499	-1.74624229688514
sp	Q9GZT3	SLIRP_HUMAN	0.119294806747692	1.11482099963935	1.11482099963935
sp	Q01105	SET_HUMAN	0.120622902368083	0.896411760138304	-1.11555876938263
sp	Q99805	TM9S2_HUMAN	0.120866109279366	0.793962087348585	-1.25950598389335
sp	P17812	PYRG1_HUMAN	0.120877987594653	1.25645197800032	1.25645197800032
sp	Q15637	SF01_HUMAN	0.121059144665645	0.616127376688213	-1.62304101040789
tr	F8W914	F8W914_HUMAN	0.121870781649071	2.18499770680746	2.18499770680746
sp	P63208	SKP1_HUMAN	0.122182176945077	0.878180188044448	-1.13871846986986
sp	Q9BPX3	CND3_HUMAN	0.123235379754287	0.752496415903423	-1.32890998397571
sp	P30101	PDIA3_HUMAN	0.1236070161403	1.09762544260355	1.09762544260355
sp	P09525	ANXA4_HUMAN	0.124395622227767	1.06734184814377	1.06734184814377
tr	A8K5T7	A8K5T7_HUMAN	0.124946365083691	0.895708353048561	-1.11643482680102
sp	P15170	ERF3A_HUMAN	0.125069728370791	1.17389164484713	1.17389164484713
sp	P62330	ARF6_HUMAN	0.125798180382097	0.723416670476987	-1.3823292174628
sp	P51116	FXR2_HUMAN	0.125963112363343	1.34714984450653	1.34714984450653
sp	O14617	AP3D1_HUMAN	0.127158247586452	0.679881060262642	-1.47084550290854
sp	O14980	XPO1_HUMAN	0.127636499558012	0.857628063241814	-1.16600662088881
sp	P54687	BCAT1_HUMAN	0.127641307694541	1.43752445287512	1.43752445287512
sp	P21291	CSRP1_HUMAN	0.127955131356508	1.2897033888065	1.2897033888065
sp	P62826	RAN_HUMAN	0.128275599325955	0.879658873802831	-1.13680431105859
sp	Q9H3U1	UN45A_HUMAN	0.128525995539991	0.689365050177814	-1.45061023871469
sp	Q8N766	EMC1_HUMAN	0.130053483535944	0.762025852641929	-1.3122914354323
sp	Q8NCW5	NNRE_HUMAN	0.130220898912561	0.46096554033601	-2.16935955618521
sp	P15289	ARSA_HUMAN	0.130441023276631	0.74886983349235	-1.33534555042297
sp	P22570	ADRO_HUMAN	0.130576485890477	0.802464633364333	-1.24616083802659
sp	O15400	STX7_HUMAN	0.131392857394143	0.747877198342583	-1.33711791483436
sp	Q8NC51	PAIRB_HUMAN	0.131678137118375	1.20098956212516	1.20098956212516
sp	Q9UPN7	PP6R1_HUMAN	0.132006242423452	1.27091371951831	1.27091371951831
sp	Q15397	PUM3_HUMAN	0.132687122691788	0.426283112689127	-2.34585882065956
sp	O43747	AP1G1_HUMAN	0.134259259452044	1.21459967886286	1.21459967886286
sp	Q9HCJ6	VAT1L_HUMAN	0.134603893012701	0.67608822870472	-1.4790968952615
sp	P35613	BASI_HUMAN	0.135870084908371	0.893529785499685	-1.11915687224772
sp	P04844	RPN2_HUMAN	0.136089973715008	0.903386530218484	-1.10694588257603
sp	P09960	LKHA4_HUMAN	0.136476732271687	0.61996196394983	-1.61300218101916
sp	P42224	STAT1_HUMAN	0.137412430809116	0.707595103895994	-1.41323759095284
sp	O00231	PSD11_HUMAN	0.137449226444903	0.927379062787401	-1.07830771701307
sp	Q53TN4	CYBR1_HUMAN	0.13834915072499	0.764316970411266	-1.30835770853278
sp	P13796	PLSL_HUMAN	0.138837443553268	1.50688743617405	1.50688743617405
sp	P53677	AP3M2_HUMAN	0.139619842700933	0.626457017528525	-1.59627871030189
sp	O14818	PSA7_HUMAN	0.139916074198424	0.898662494337024	-1.11276481026143
sp	Q63ZY3	KANK2_HUMAN	0.140053930692167	0.878254205990847	-1.13862250038621
sp	Q86TI2	DPP9_HUMAN	0.140590949096951	1.65587850556919	1.65587850556919
sp	P37108	SRP14_HUMAN	0.140739316020091	0.900466465837067	-1.11053552568491
sp	P60174	TPIS_HUMAN	0.140773308800375	0.913371473145388	-1.0948447914147
sp	P60981	DEST_HUMAN	0.14117967709958	0.872917340164185	-1.14558384166353
sp	Q14157	UBP2L_HUMAN	0.141289374957444	0.873478719291674	-1.14484758233254
sp	P46782	RS5_HUMAN	0.142118387739793	0.836676942823445	-1.19520444369532
sp	Q8IZP0	ABI1_HUMAN	0.142129855619102	1.13489205001971	1.13489205001971
sp	Q9UHG3	PCYOX_HUMAN	0.142389946442262	1.82175640802012	1.82175640802012
sp	Q9P2R7	SUCB1_HUMAN	0.142482743898152	1.09404945608081	1.09404945608081
sp	P24539	AT5F1_HUMAN	0.143040222238825	0.811571546734064	-1.23217725414871
sp	Q9UM22	EPDR1_HUMAN	0.14323997105002	1.17427970639933	1.17427970639933
sp	P23528	COF1_HUMAN	0.14325444067171	1.14968535815821	1.14968535815821
sp	Q9H4A4	AMPB_HUMAN	0.143316443597435	1.18898252671345	1.18898252671345
sp	O95340	PAPS2_HUMAN	0.144869300510709	1.40994148228638	1.40994148228638
sp	P18669	PGAM1_HUMAN	0.146065817405314	0.926095055759993	-1.0798027629889
sp	Q9BVK6	TMED9_HUMAN	0.146802218797355	0.517708335905078	-1.93158952762806
sp	O95202	LETM1_HUMAN	0.147611611529238	0.87061166532952	-1.14861773603907
sp	P35241	RADI_HUMAN	0.147844396572711	1.26905518399989	1.26905518399989
sp	O43324	MCA3_HUMAN	0.148283673169532	0.795109880764322	-1.25768780415447
sp	P13073	COX41_HUMAN	0.148292170200892	0.852635757453354	-1.17283375844662
sp	P38117	ETFB_HUMAN	0.148502566260555	0.851982496665836	-1.1737330331473
tr	A0A024RDE8	A0A024RDE8_HUMAN	0.148562965424249	1.5983950082171	1.5983950082171
sp	P10809	CH60_HUMAN	0.148962914899951	0.924491972169999	-1.08167515792784
sp	Q00577	PURA_HUMAN	0.148976764101378	0.65860052011621	-1.51837110578587
sp	P49458	SRP09_HUMAN	0.14913160823579	0.842378904297425	-1.18711424858631
sp	Q08211	DHX9_HUMAN	0.149962340317673	0.677600057649964	-1.47579680478212
sp	Q9BUT1	BDH2_HUMAN	0.150760590900578	0.573248276219428	-1.74444484437877
sp	Q9BRA2	TXD17_HUMAN	0.150856658680328	0.854025115385361	-1.17092575146197
sp	P0C0L4	CO4A_HUMAN	0.151784949886886	1.22654467010065	1.22654467010065
sp	P02790	HEMO_HUMAN	0.152236042686324	0.901354386215584	-1.10944154185413
sp	P09936	UCHL1_HUMAN	0.152849979894189	1.25421262450731	1.25421262450731
sp	Q6NUM9	RETST_HUMAN	0.153247959775384	2.04778201410274	2.04778201410274
sp	Q15836	VAMP3_HUMAN	0.153577126298044	1.15708138864886	1.15708138864886
sp	Q9UQM7	KCC2A_HUMAN	0.154025520616131	1.54221840500514	1.54221840500514
sp	Q9UHB9	SRP68_HUMAN	0.154970829223879	1.67074065373301	1.67074065373301
sp	Q9H3Z4	DNJC5_HUMAN	0.155235022299455	0.680881782535362	-1.46868373578208
sp	P51452	DUS3_HUMAN	0.155784877354096	0.880968644606223	-1.13511417928726
sp	Q02978	M2OM_HUMAN	0.156379491337947	0.807076802901737	-1.2390394525089
sp	O43795	MYO1B_HUMAN	0.157470132023582	1.49392553307014	1.49392553307014
sp	P26196	DDX6_HUMAN	0.157899031615741	1.11001567034325	1.11001567034325
tr	B4DDZ5	B4DDZ5_HUMAN	0.158078802960321	2.53817044920048	2.53817044920048
sp	O60443	GSDME_HUMAN	0.158252784848653	1.96552479443701	1.96552479443701
sp	O95302	FKBP9_HUMAN	0.15858023214101	0.915076485884662	-1.09280482607226
sp	P35268	RL22_HUMAN	0.158603574777023	0.90247977390107	-1.1080580738972
sp	P08195	4F2_HUMAN	0.159037624133974	0.834326658730252	-1.19857131440806
sp	O14979	HNRDL_HUMAN	0.160513460294553	1.91932446330662	1.91932446330662
sp	P69849	NOMO3_HUMAN	0.160895335239337	0.640689633000336	-1.56081813797583
sp	P62829	RL23_HUMAN	0.161072075484961	0.796531389296345	-1.25544330510741
sp	O15269	SPTC1_HUMAN	0.161608755487626	1.11194955373899	1.11194955373899
sp	P11279	LAMP1_HUMAN	0.162079265519191	0.909705552473548	-1.09925678400108
sp	Q13409	DC1I2_HUMAN	0.162654565754263	1.12114878091779	1.12114878091779
sp	P60903	S10AA_HUMAN	0.163134207718519	1.10709159731701	1.10709159731701
sp	P23526	SAHH_HUMAN	0.163167646625736	0.934237454547262	-1.0703916816144
sp	Q86V81	THOC4_HUMAN	0.163304115480262	0.882338339409087	-1.13335208880271
sp	O60565	GREM1_HUMAN	0.16368645746089	1.47611828923874	1.47611828923874
sp	Q99961	SH3G1_HUMAN	0.164258601392629	1.11871170698319	1.11871170698319
sp	Q03013	GSTM4_HUMAN	0.164588922894074	1.2686785487801	1.2686785487801
sp	P39748	FEN1_HUMAN	0.164694137823303	0.708468175014808	-1.41149600683065
sp	Q86V21	AACS_HUMAN	0.165780450500252	0.646704201422492	-1.54630199989485
sp	P0DMV8	HS71A_HUMAN	0.166202963433641	0.81896647205917	-1.22105120797638
sp	P46779	RL28_HUMAN	0.167091507796177	0.836220830005012	-1.19585636248024
sp	O15145	ARPC3_HUMAN	0.16737118091747	0.776842211547687	-1.28726269651043
sp	Q9H9A6	LRC40_HUMAN	0.167409595437406	0.800944041353053	-1.24852667398671
sp	Q9Y3A5	SBDS_HUMAN	0.167558219555733	0.900426137523326	-1.11058526438444
sp	P54727	RD23B_HUMAN	0.167840870120582	1.45485594202774	1.45485594202774
sp	Q9NQR4	NIT2_HUMAN	0.168220469004102	1.21549785564487	1.21549785564487
sp	P50454	SERPH_HUMAN	0.168355310390939	1.05847846005752	1.05847846005752
sp	Q9Y376	CAB39_HUMAN	0.168366548008187	1.23000605553654	1.23000605553654
sp	O15372	EIF3H_HUMAN	0.16862305675535	0.831489646829136	-1.20266079537307
sp	P06576	ATPB_HUMAN	0.168652408811184	0.902486038466363	-1.10805038236309
sp	Q13505	MTX1_HUMAN	0.168809343167897	0.583655270840704	-1.71334013408221
sp	P80723	BASP1_HUMAN	0.169166902025629	1.48315531057347	1.48315531057347
sp	Q5ZPR3	CD276_HUMAN	0.169260295496591	1.22430777740345	1.22430777740345
tr	I1VE18	I1VE18_HUMAN	0.170098880786298	0.782445650613467	-1.27804403950097
sp	A0AVT1	UBA6_HUMAN	0.170836247780009	1.12559719034544	1.12559719034544
sp	Q13813	SPTN1_HUMAN	0.172132571686732	2.32269431730784	2.32269431730784
sp	Q14651	PLSI_HUMAN	0.173007116913881	2.2258550706119	2.2258550706119
sp	Q12904	AIMP1_HUMAN	0.173035009908654	0.894768136315522	-1.11760796949901
sp	O00116	ADAS_HUMAN	0.173817558335859	0.620393134379749	-1.6118811517793
sp	O15460	P4HA2_HUMAN	0.17403220961977	1.05942527827206	1.05942527827206
sp	O75643	U520_HUMAN	0.175353157998205	0.906616840073087	-1.10300179281844
sp	Q15582	BGH3_HUMAN	0.176198235849762	1.36318984269504	1.36318984269504
tr	A0A0K0K1H8	A0A0K0K1H8_HUMAN	0.176271412504978	1.25707828295492	1.25707828295492
sp	P19367	HXK1_HUMAN	0.17633107108238	0.678185066860453	-1.47452376772219
sp	Q86VP6	CAND1_HUMAN	0.176721722446723	0.860406568609718	-1.16224124324834
sp	Q86UP2	KTN1_HUMAN	0.17724719766544	0.712882448648883	-1.40275581464418
sp	Q86VS8	HOOK3_HUMAN	0.177420325287246	1.07650206964446	1.07650206964446
tr	A7XZE4	A7XZE4_HUMAN	0.178050036458552	1.41295298765436	1.41295298765436
sp	P25788	PSA3_HUMAN	0.178420115609558	0.841300137084279	-1.1886364401006
sp	P23258	TBG1_HUMAN	0.179137607483915	0.76821847427622	-1.30171303279598
sp	A5YKK6	CNOT1_HUMAN	0.179735874933396	0.808478280811301	-1.23689160702809
sp	P21796	VDAC1_HUMAN	0.179782612529548	0.795824460282082	-1.25655851247089
sp	P21980	TGM2_HUMAN	0.179820416873424	0.799591286003718	-1.25063894204989
sp	P49419	AL7A1_HUMAN	0.180107855518254	0.578479278021104	-1.72867039148033
tr	B4DPW5	B4DPW5_HUMAN	0.180189306601106	1.27895255967995	1.27895255967995
sp	P63220	RS21_HUMAN	0.180234981157654	0.87571003253134	-1.14193050536304
sp	P39656	OST48_HUMAN	0.180895502380616	0.898429779065442	-1.11305304354472
sp	P42765	THIM_HUMAN	0.181403773185183	0.780327009800029	-1.28151401584352
sp	O14964	HGS_HUMAN	0.182198648532979	1.0626610203252	1.0626610203252
sp	Q96DB5	RMD1_HUMAN	0.182250073789847	0.610180920092888	-1.63885819282545
sp	Q9P0V9	SEP10_HUMAN	0.182282646147682	1.65881753679841	1.65881753679841
tr	G8JLA2	G8JLA2_HUMAN	0.18351867154653	0.896415074399022	-1.11555464489531
sp	O75533	SF3B1_HUMAN	0.18371956939482	0.763898083410356	-1.30907515245435
sp	Q9UBG0	MRC2_HUMAN	0.183983590245374	0.878382016286264	-1.13845682340803
sp	P62249	RS16_HUMAN	0.18401278988814	0.832715910297969	-1.20088974839231
sp	O00487	PSDE_HUMAN	0.184563830433704	0.865135818432909	-1.15588787181576
tr	H7BXI1	H7BXI1_HUMAN	0.186067255113159	0.687018773622295	-1.45556429954238
sp	O00303	EIF3F_HUMAN	0.187062632157591	1.1802843271092	1.1802843271092
sp	P10606	COX5B_HUMAN	0.187395947145424	0.652947208735356	-1.53151738244938
sp	P11177	ODPB_HUMAN	0.187637506834377	0.815240398842268	-1.22663204794575
sp	P42771	CDN2A_HUMAN	0.187956693505957	0.810149206522664	-1.23434052881718
sp	P51571	SSRD_HUMAN	0.188728578768469	0.899950320765179	-1.11117244688546
sp	P49588	SYAC_HUMAN	0.188874766421387	1.12649558507763	1.12649558507763
sp	Q9UBQ5	EIF3K_HUMAN	0.189080267221432	0.607629970505594	-1.64573844039971
sp	P52306	GDS1_HUMAN	0.189851846214338	1.31442486958129	1.31442486958129
sp	P30740	ILEU_HUMAN	0.189858154937572	1.16593120612915	1.16593120612915
sp	Q6UVK1	CSPG4_HUMAN	0.190059646721141	2.27460520981769	2.27460520981769
sp	Q15459	SF3A1_HUMAN	0.19023305570657	0.826951596974397	-1.20926061895127
sp	P62841	RS15_HUMAN	0.190750087174812	0.702342396032593	-1.42380697171183
sp	P02792	FRIL_HUMAN	0.191191107570977	1.12990099076963	1.12990099076963
sp	O95456	PSMG1_HUMAN	0.191276928221603	0.882672449376817	-1.13292309135288
sp	Q9NR30	DDX21_HUMAN	0.191282303498935	0.57161304152342	-1.749435242651
sp	O15143	ARC1B_HUMAN	0.19132404415743	1.44382821655823	1.44382821655823
sp	P58004	SESN2_HUMAN	0.191559010193266	1.28673433361679	1.28673433361679
sp	O43570	CAH12_HUMAN	0.192195439976389	1.86641379230386	1.86641379230386
sp	P15374	UCHL3_HUMAN	0.1923255877632	1.40662335716489	1.40662335716489
sp	Q06033	ITIH3_HUMAN	0.193111434361056	1.3004247285416	1.3004247285416
sp	Q14697	GANAB_HUMAN	0.193194275471307	0.903971242005075	-1.10622988158553
tr	A0A173GMX4	A0A173GMX4_HUMAN	0.193735431471412	0.868972940418915	-1.15078382017042
sp	P52597	HNRPF_HUMAN	0.194481551286294	1.24336314903995	1.24336314903995
sp	Q92599	SEPT8_HUMAN	0.194681834588124	1.56251017698306	1.56251017698306
sp	P55735	SEC13_HUMAN	0.194689437259806	0.631760584844575	-1.58287810919071
sp	P50213	IDH3A_HUMAN	0.195297125479932	0.909631371132197	-1.0993464294831
tr	Q5T0I0	Q5T0I0_HUMAN	0.195588364676024	1.38713406436149	1.38713406436149
sp	P68402	PA1B2_HUMAN	0.195824873321668	0.869788945842023	-1.14970419523086
sp	O94851	MICA2_HUMAN	0.196898595707133	1.14211719270525	1.14211719270525
sp	P00491	PNPH_HUMAN	0.197987045922718	2.43627142656964	2.43627142656964
sp	Q13162	PRDX4_HUMAN	0.198927290875015	0.895734169299027	-1.11640264966398
tr	D3DUW7	D3DUW7_HUMAN	0.200169575984809	1.22897895189625	1.22897895189625
sp	Q14258	TRI25_HUMAN	0.20028697006722	0.47683185308838	-2.09717533240098
sp	Q9Y5S1	TRPV2_HUMAN	0.200583455949977	1.31726261775078	1.31726261775078
sp	Q12792	TWF1_HUMAN	0.201497904859057	1.1963922395538	1.1963922395538
sp	Q96AY3	FKB10_HUMAN	0.201904523761253	1.15592154642741	1.15592154642741
sp	Q15274	NADC_HUMAN	0.202336088207973	1.14133597112178	1.14133597112178
sp	P27487	DPP4_HUMAN	0.202851516859976	0.760977831595251	-1.31409872729628
sp	Q13177	PAK2_HUMAN	0.203076312395434	1.48612457644467	1.48612457644467
sp	Q9BZQ8	NIBAN_HUMAN	0.203090477624685	1.08795342851465	1.08795342851465
tr	A0A384MR50	A0A384MR50_HUMAN	0.203934082886708	1.51992411880157	1.51992411880157
sp	Q969H8	MYDGF_HUMAN	0.204195945527292	0.908085115302935	-1.10121835844254
sp	Q9Y266	NUDC_HUMAN	0.204512366620816	0.91477997016482	-1.09315904656267
sp	Q9P2R3	ANFY1_HUMAN	0.20500087166332	1.21945244060599	1.21945244060599
sp	P49720	PSB3_HUMAN	0.205373753022938	0.888506002189165	-1.12548479980566
sp	Q8TDZ2	MICA1_HUMAN	0.205463983103954	0.891684900957516	-1.12147239336022
sp	P15144	AMPN_HUMAN	0.206695846287223	0.873889896473193	-1.1443089158437
sp	P19623	SPEE_HUMAN	0.207484401873579	0.88742157501018	-1.12686013971266
sp	P25398	RS12_HUMAN	0.207548798429493	0.891152374496973	-1.122142552293
sp	P05556	ITB1_HUMAN	0.207812591038119	1.22473147731579	1.22473147731579
sp	O00151	PDLI1_HUMAN	0.208066492087143	1.15892918860907	1.15892918860907
sp	Q9UBF2	COPG2_HUMAN	0.208505358633448	0.754606497072683	-1.32519399697626
sp	Q13045	FLII_HUMAN	0.208748360862759	1.19398428294786	1.19398428294786
sp	Q13885	TBB2A_HUMAN	0.208941971549689	1.09992012704858	1.09992012704858
sp	P62256	UBE2H_HUMAN	0.209795580733558	0.708389655626255	-1.41165245999526
sp	Q9UNZ2	NSF1C_HUMAN	0.210357362677414	1.15560659356477	1.15560659356477
sp	Q12797	ASPH_HUMAN	0.2109097420385	1.14707988110391	1.14707988110391
sp	Q13443	ADAM9_HUMAN	0.211428776032567	1.09167786923969	1.09167786923969
sp	P02774	VTDB_HUMAN	0.211564611005217	1.3523938464044	1.3523938464044
sp	P40616	ARL1_HUMAN	0.214026303861562	0.764857644990466	-1.30743283609653
sp	Q9BTZ2	DHRS4_HUMAN	0.214354529699344	0.853784082289835	-1.17125631730919
sp	Q15185	TEBP_HUMAN	0.214410356180949	0.783736650691857	-1.27593879795877
tr	D3DXC9	D3DXC9_HUMAN	0.214784402570826	1.17787443194904	1.17787443194904
sp	Q14019	COTL1_HUMAN	0.215240334786678	1.18226742175503	1.18226742175503
sp	Q9BRK5	CAB45_HUMAN	0.215567342850244	1.23207860751228	1.23207860751228
sp	Q6DD88	ATLA3_HUMAN	0.215885782630026	1.15908302990991	1.15908302990991
sp	P14866	HNRPL_HUMAN	0.216030000782206	1.17476573351834	1.17476573351834
sp	P34932	HSP74_HUMAN	0.21629481412219	0.72106306514894	-1.38684124639423
sp	P07195	LDHB_HUMAN	0.216492872256041	0.927775536194336	-1.07784691553942
sp	P62714	PP2AB_HUMAN	0.217589990408994	0.564840063894404	-1.77041266001087
sp	Q9UNF1	MAGD2_HUMAN	0.218197895763745	1.17490636832578	1.17490636832578
sp	P46777	RL5_HUMAN	0.219569055209903	1.13422365516671	1.13422365516671
sp	Q9Y490	TLN1_HUMAN	0.219794831822145	1.08734355129482	1.08734355129482
sp	Q9Y281	COF2_HUMAN	0.219924066426391	1.17360504201908	1.17360504201908
sp	Q99426	TBCB_HUMAN	0.219971338045277	0.850250386446638	-1.17612413465543
sp	P23246	SFPQ_HUMAN	0.220810805980926	1.32240783109831	1.32240783109831
sp	O95299	NDUAA_HUMAN	0.221216256828147	0.798382627252586	-1.2525322644372
sp	P08473	NEP_HUMAN	0.221319912499227	0.775310374375163	-1.28980603517129
sp	Q9UH62	ARMX3_HUMAN	0.222109777533657	1.55922658999811	1.55922658999811
sp	P08865	RSSA_HUMAN	0.222187966505925	0.800508494528006	-1.24920598199226
sp	P35232	PHB_HUMAN	0.222857836602763	0.901771967681359	-1.10892779531749
sp	Q9Y6M1	IF2B2_HUMAN	0.222864772766318	1.58870546544515	1.58870546544515
sp	Q9HB40	RISC_HUMAN	0.223437157439138	0.828256692309859	-1.20735517054644
sp	P57088	TMM33_HUMAN	0.223444250748181	0.849840678784008	-1.17669114336919
sp	P61019	RAB2A_HUMAN	0.223477911646507	0.713625977382427	-1.40129427976822
sp	P06756	ITAV_HUMAN	0.224281014464945	0.679275181268702	-1.47215742246356
sp	O75947	ATP5H_HUMAN	0.224750997514656	0.638856751994173	-1.56529612761942
sp	Q7L014	DDX46_HUMAN	0.22481615302222	0.774575968652818	-1.29102895063896
sp	P62316	SMD2_HUMAN	0.225498561673678	0.905735029847565	-1.104075659046
sp	Q9UBR2	CATZ_HUMAN	0.226065642890418	0.54985008116602	-1.81867755276017
tr	H0Y2W2	H0Y2W2_HUMAN	0.22654407592401	0.895097550962405	-1.11719666635754
sp	P01008	ANT3_HUMAN	0.226559203045432	1.18359670913044	1.18359670913044
sp	Q16576	RBBP7_HUMAN	0.226575038737387	1.10520609709615	1.10520609709615
sp	P40939	ECHA_HUMAN	0.227183723416749	0.878614903352889	-1.13815506222794
sp	P14625	ENPL_HUMAN	0.227523709216146	1.05948196360973	1.05948196360973
sp	Q14956	GPNMB_HUMAN	0.228453890129113	0.940192260894023	-1.06361224357357
sp	P52294	IMA5_HUMAN	0.228530450687114	1.49699876255029	1.49699876255029
sp	Q15181	IPYR_HUMAN	0.228695076115617	0.689176296320617	-1.45100753658942
sp	Q10471	GALT2_HUMAN	0.23035378657848	1.11595911436148	1.11595911436148
sp	Q9UN86	G3BP2_HUMAN	0.230419437949138	1.10805416594418	1.10805416594418
sp	Q9BTW9	TBCD_HUMAN	0.230430286366028	0.717043539091743	-1.39461545287287
sp	Q8N0X7	SPART_HUMAN	0.23063000733853	1.09643889144723	1.09643889144723
sp	O75695	XRP2_HUMAN	0.230719805455718	0.764945732585427	-1.30728227820831
sp	Q07021	C1QBP_HUMAN	0.230951164646348	0.895089501360192	-1.11720671338496
sp	O76003	GLRX3_HUMAN	0.231651289106876	0.654082438525025	-1.52885927079013
sp	P61923	COPZ1_HUMAN	0.232037136232249	0.749174195369467	-1.33480304871797
sp	O60664	PLIN3_HUMAN	0.232396110660248	1.21342815973112	1.21342815973112
sp	Q15075	EEA1_HUMAN	0.233438041065752	1.08547246739377	1.08547246739377
sp	P13674	P4HA1_HUMAN	0.233479663732765	0.889320389830696	-1.12445414659881
sp	Q9HBL0	TENS1_HUMAN	0.233841315147614	1.35435832041824	1.35435832041824
sp	Q9H0U4	RAB1B_HUMAN	0.234174742410485	0.765405608355979	-1.30649682871792
sp	P31930	QCR1_HUMAN	0.234322536828424	0.74040479060082	-1.35061254694007
sp	P16435	NCPR_HUMAN	0.235375808853597	0.658389916645067	-1.51885679704158
sp	P62495	ERF1_HUMAN	0.23547053736398	0.733636405438827	-1.36307303261736
sp	Q9NZL9	MAT2B_HUMAN	0.235739632141825	1.07813408612585	1.07813408612585
sp	Q9H2D6	TARA_HUMAN	0.237243283695493	1.1238054708019	1.1238054708019
sp	Q9UHY7	ENOPH_HUMAN	0.237678835724734	1.36226670551802	1.36226670551802
sp	P03956	MMP1_HUMAN	0.238342989835913	2.11249356271489	2.11249356271489
sp	Q6IBS0	TWF2_HUMAN	0.238457808445777	0.604477519255846	-1.65432124131112
tr	B4DW52	B4DW52_HUMAN	0.238950884225032	1.1570774559839	1.1570774559839
tr	H0YIC4	H0YIC4_HUMAN	0.239366988258105	0.815624163990063	-1.22605489654446
tr	B4DQX5	B4DQX5_HUMAN	0.239694186285609	1.30850188166387	1.30850188166387
sp	Q92945	FUBP2_HUMAN	0.240124723837365	0.673831929242156	-1.48404959249212
sp	Q02218	ODO1_HUMAN	0.2401761618951	0.709956825903596	-1.40853635533013
sp	Q6NZI2	CAVN1_HUMAN	0.240491132100997	1.25216608631295	1.25216608631295
tr	A0A0N9MXA6	A0A0N9MXA6_HUMAN	0.240547802548691	1.34217028928089	1.34217028928089
sp	Q96S66	CLCC1_HUMAN	0.240836056480097	0.707659235334934	-1.41310951665416
sp	Q6UW68	TM205_HUMAN	0.240961769477303	0.673582052546522	-1.4846001258784
tr	A0A2H4WPY6	A0A2H4WPY6_HUMAN	0.241064426030116	1.30571146133002	1.30571146133002
sp	P54920	SNAA_HUMAN	0.241187125401754	1.2208433696228	1.2208433696228
sp	O43707	ACTN4_HUMAN	0.241734249575763	1.10492201112114	1.10492201112114
sp	Q8N1G4	LRC47_HUMAN	0.241804415206309	1.64312919370343	1.64312919370343
sp	P17813	EGLN_HUMAN	0.242452904240075	1.17024005528709	1.17024005528709
sp	Q7Z3E5	ARMC9_HUMAN	0.24279719168308	1.66040115076927	1.66040115076927
sp	P08758	ANXA5_HUMAN	0.242984975815147	1.10716427487212	1.10716427487212
sp	P27708	PYR1_HUMAN	0.244161235147531	0.661448265544501	-1.5118340346343
tr	C5IZT7	C5IZT7_HUMAN	0.244745072041196	1.34793270308246	1.34793270308246
sp	Q13637	RAB32_HUMAN	0.244856028550069	1.22063633777607	1.22063633777607
sp	P13010	XRCC5_HUMAN	0.245648460710416	0.57698926327525	-1.73313450292567
sp	Q8TBC4	UBA3_HUMAN	0.24593576750889	0.704790853652689	-1.4188606376166
sp	P48449	ERG7_HUMAN	0.246088821289153	1.27755133952281	1.27755133952281
sp	P16989	YBOX3_HUMAN	0.246272194590113	0.740093015445843	-1.35118151249892
sp	O96019	ACL6A_HUMAN	0.246468380225607	0.846383701583916	-1.18149723125411
sp	Q07020	RL18_HUMAN	0.247222595045881	0.88989128924745	-1.12373276610637
sp	O75116	ROCK2_HUMAN	0.24764425004064	0.665707080084627	-1.50216218201086
sp	O00483	NDUA4_HUMAN	0.247900651183418	0.693912558365347	-1.44110376436435
tr	B0AZS5	B0AZS5_HUMAN	0.248788922943489	0.883630605131477	-1.13169461785585
sp	O60271	JIP4_HUMAN	0.249016987041049	0.637475962033084	-1.56868660084175
sp	P29966	MARCS_HUMAN	0.249210502465852	0.849594007254177	-1.17703278443774
tr	Q32Q12	Q32Q12_HUMAN	0.251188377932659	0.865788712916832	-1.15501621247869
sp	Q8TF05	PP4R1_HUMAN	0.252194494678083	1.80096382715013	1.80096382715013
sp	O60711	LPXN_HUMAN	0.252512894771018	1.09983991437437	1.09983991437437
sp	O94874	UFL1_HUMAN	0.253106314433983	0.893563078803543	-1.11911517353534
sp	P80303	NUCB2_HUMAN	0.254050144481875	0.733576267626035	-1.36318477591451
tr	H3BN98	H3BN98_HUMAN	0.254557659200891	0.782867067231118	-1.27735606957749
sp	Q92526	TCPW_HUMAN	0.254804012621683	0.962754148742544	-1.03868677305219
sp	O14933	UB2L6_HUMAN	0.254822512772261	1.52758544367426	1.52758544367426
sp	O43681	ASNA_HUMAN	0.254875538346324	1.45860832213625	1.45860832213625
sp	P29992	GNA11_HUMAN	0.255142522309413	0.769466483628748	-1.29960176469815
sp	P31948	STIP1_HUMAN	0.255834873163831	1.07654718376512	1.07654718376512
sp	P20618	PSB1_HUMAN	0.256016084576687	0.905474320518485	-1.10439355080483
sp	P24941	CDK2_HUMAN	0.256227649199504	0.376611919439887	-2.65525318871278
tr	Q9H6X9	Q9H6X9_HUMAN	0.256467356181437	1.40001291569195	1.40001291569195
sp	P17612	KAPCA_HUMAN	0.256482902691922	1.37974290421261	1.37974290421261
sp	Q9BSJ8	ESYT1_HUMAN	0.256648973979512	0.771085607656366	-1.29687286349358
sp	Q15417	CNN3_HUMAN	0.257187316223706	1.51398639851042	1.51398639851042
sp	P48739	PIPNB_HUMAN	0.257262353537405	0.962668220196322	-1.0387794870761
sp	Q71U36	TBA1A_HUMAN	0.257300975066908	0.926057090400495	-1.07984703142603
sp	P24534	EF1B_HUMAN	0.257679448212204	0.93094522921417	-1.07417704996901
sp	Q9UG63	ABCF2_HUMAN	0.259091358784896	0.802974333680625	-1.24536981825591
sp	P05121	PAI1_HUMAN	0.259302316546781	1.56209107663154	1.56209107663154
sp	P06703	S10A6_HUMAN	0.260454441709254	1.49721589935147	1.49721589935147
sp	P28070	PSB4_HUMAN	0.260493096629628	0.799990109887033	-1.25001545349256
sp	P56192	SYMC_HUMAN	0.261626976631684	0.291079578662843	-3.43548662738137
sp	Q1KMD3	HNRL2_HUMAN	0.262178908922321	0.751418891683662	-1.33081562237457
sp	O75165	DJC13_HUMAN	0.262441048473745	1.23049166528535	1.23049166528535
sp	P49748	ACADV_HUMAN	0.263049660774756	0.781349988090762	-1.27983620047594
sp	Q7LGA3	HS2ST_HUMAN	0.263067948386551	1.36774867622729	1.36774867622729
sp	O43491	E41L2_HUMAN	0.263279351566793	1.11338385476877	1.11338385476877
sp	Q12884	SEPR_HUMAN	0.263589644037966	0.233014591405196	-4.29157673761756
sp	P41567	EIF1_HUMAN	0.264506853124556	0.927452894604291	-1.07822187608424
sp	Q53T59	H1BP3_HUMAN	0.264770646014235	1.71903774416199	1.71903774416199
sp	P48735	IDHP_HUMAN	0.265812570158919	0.72257219761804	-1.38394475084497
sp	Q6DKJ4	NXN_HUMAN	0.266802526886513	0.806643236050845	-1.23970543024174
sp	Q04917	1433F_HUMAN	0.267487526834744	0.905145304785849	-1.10479499226546
sp	P63092	GNAS2_HUMAN	0.267555114984834	0.850640982084792	-1.17558408430917
sp	Q9Y230	RUVB2_HUMAN	0.267942601434925	1.16804753969027	1.16804753969027
sp	Q07812	BAX_HUMAN	0.269158524130289	0.921164210403809	-1.08558277525962
tr	B3KU28	B3KU28_HUMAN	0.26936057628951	0.713741771078552	-1.40106694118361
sp	P58546	MTPN_HUMAN	0.269461696497644	1.22225558628484	1.22225558628484
sp	Q14165	MLEC_HUMAN	0.269743979118136	0.883628691139979	-1.13169706917267
sp	P19823	ITIH2_HUMAN	0.270161616267691	1.14805025775731	1.14805025775731
sp	Q7L576	CYFP1_HUMAN	0.270207071582996	0.709796586985861	-1.40885433705237
sp	P83731	RL24_HUMAN	0.270673606943835	0.937968864976374	-1.06613346917991
tr	A0A384MDW7	A0A384MDW7_HUMAN	0.270711536612666	0.740748672937399	-1.34998554372639
sp	Q9NT62	ATG3_HUMAN	0.271089760147384	0.854042934746129	-1.17090132043216
sp	P62899	RL31_HUMAN	0.271429901157712	0.818894100840965	-1.22115912054202
sp	P33176	KINH_HUMAN	0.272209105381811	0.821118888358785	-1.21785044063321
sp	P10412	H14_HUMAN	0.272221274172888	0.78326084567047	-1.2767138885182
sp	O15067	PUR4_HUMAN	0.273601134652709	0.872333902809164	-1.14635003498054
sp	O75915	PRAF3_HUMAN	0.274233129098844	0.651148280277952	-1.53574850811728
sp	O15533	TPSN_HUMAN	0.276448420558942	1.39573681634986	1.39573681634986
sp	Q7KZF4	SND1_HUMAN	0.277233263797886	0.863252282373993	-1.15840991146869
tr	Q14400	Q14400_HUMAN	0.277470551828233	1.49765758899845	1.49765758899845
sp	P51149	RAB7A_HUMAN	0.277940952356414	1.25007542988631	1.25007542988631
sp	P09429	HMGB1_HUMAN	0.278674635850687	0.883592186169775	-1.13174382441614
sp	O43237	DC1L2_HUMAN	0.279238812443251	1.64430771532537	1.64430771532537
sp	P48506	GSH1_HUMAN	0.281073830812765	1.09935140612005	1.09935140612005
sp	P47897	SYQ_HUMAN	0.282226771935573	0.718698017330164	-1.39140497940265
sp	Q02878	RL6_HUMAN	0.284463927986743	1.08552641752467	1.08552641752467
sp	O60493	SNX3_HUMAN	0.284780202023272	1.11807012672773	1.11807012672773
sp	Q9ULA0	DNPEP_HUMAN	0.28485459813492	1.33863367013255	1.33863367013255
sp	Q9NR31	SAR1A_HUMAN	0.285929105263361	0.691073098411944	-1.4470249273166
sp	O00629	IMA3_HUMAN	0.286486487866739	1.23512996552593	1.23512996552593
sp	Q15404	RSU1_HUMAN	0.287020879981809	1.56389367274378	1.56389367274378
sp	Q8NFQ8	TOIP2_HUMAN	0.287517208859513	0.919951808993926	-1.08701346116555
sp	Q96NE9	FRMD6_HUMAN	0.287559538469677	1.28531455601349	1.28531455601349
sp	Q96JB5	CK5P3_HUMAN	0.290604587458504	0.793228854374665	-1.26067022711666
sp	P04350	TBB4A_HUMAN	0.290823771641877	1.11647157270896	1.11647157270896
sp	P30153	2AAA_HUMAN	0.290975225144597	1.09340267953825	1.09340267953825
sp	O15355	PPM1G_HUMAN	0.291338452833133	1.12073741711969	1.12073741711969
sp	P67936	TPM4_HUMAN	0.291785470281665	1.105760040615	1.105760040615
sp	Q13445	TMED1_HUMAN	0.291852933835966	0.902191875639735	-1.10841166607814
sp	Q13425	SNTB2_HUMAN	0.294360666064808	0.815010233445174	-1.22697845862971
sp	P32969	RL9_HUMAN	0.295443450281588	1.16690187536752	1.16690187536752
sp	Q93008	USP9X_HUMAN	0.295599361360048	1.53401729789597	1.53401729789597
sp	P04792	HSPB1_HUMAN	0.296427943273833	1.37357291533366	1.37357291533366
sp	P61247	RS3A_HUMAN	0.296544685667668	0.745155793756762	-1.34200124105379
sp	P83111	LACTB_HUMAN	0.297271583886916	1.46756085540445	1.46756085540445
sp	P13804	ETFA_HUMAN	0.297397137814381	1.41314529974775	1.41314529974775
sp	Q27J81	INF2_HUMAN	0.297433019336849	0.810676706036917	-1.23353735533936
sp	Q2M2I8	AAK1_HUMAN	0.297538199393166	1.60138409572877	1.60138409572877
sp	P08134	RHOC_HUMAN	0.297778303719759	0.729954661739896	-1.3699480973468
sp	Q6P996	PDXD1_HUMAN	0.298091578285223	1.23331229793134	1.23331229793134
sp	P19971	TYPH_HUMAN	0.298283699707689	1.09450859119606	1.09450859119606
sp	P30085	KCY_HUMAN	0.299385520449401	1.44852453128106	1.44852453128106
sp	O94979	SC31A_HUMAN	0.299877621718818	0.886291560712955	-1.12829687692792
sp	Q5VYK3	ECM29_HUMAN	0.300303854843617	0.526834858822059	-1.89812800587243
sp	P05386	RLA1_HUMAN	0.301358242148679	1.0966400866884	1.0966400866884
sp	P23634	AT2B4_HUMAN	0.301599585938879	1.07754400112402	1.07754400112402
sp	Q9UKG1	DP13A_HUMAN	0.302625175824898	0.757635537776387	-1.31989584719711
tr	Q562L3	Q562L3_HUMAN	0.303919058418046	0.683499828626212	-1.46305815761495
sp	Q15113	PCOC1_HUMAN	0.303979086855571	1.13522900734473	1.13522900734473
sp	P25786	PSA1_HUMAN	0.304497875922483	0.928196558607973	-1.0773580129404
sp	Q13557	KCC2D_HUMAN	0.305346137736177	0.735942418691027	-1.35880195868942
sp	P07954	FUMH_HUMAN	0.305711575300479	0.917584396002583	-1.08981800950022
sp	Q15393	SF3B3_HUMAN	0.307737708293412	0.681597554343385	-1.46714141450133
sp	Q9Y696	CLIC4_HUMAN	0.308797669444144	1.2071391321803	1.2071391321803
sp	P23381	SYWC_HUMAN	0.309498345122938	1.33923495405858	1.33923495405858
sp	O95373	IPO7_HUMAN	0.309691289601147	1.11406672534565	1.11406672534565
sp	P48047	ATPO_HUMAN	0.309903270802245	0.741085171600439	-1.34937256650327
sp	Q01581	HMCS1_HUMAN	0.310004430739729	2.0013443445496	2.0013443445496
sp	Q14192	FHL2_HUMAN	0.310007361043329	1.32097402271215	1.32097402271215
sp	Q96KP4	CNDP2_HUMAN	0.310124717147533	0.758849766549685	-1.31778389357194
sp	P60842	IF4A1_HUMAN	0.311024011364057	1.09513464418204	1.09513464418204
sp	Q9NQG5	RPR1B_HUMAN	0.311508295018413	1.22093522246216	1.22093522246216
sp	P09543	CN37_HUMAN	0.31267836204677	0.920991554794695	-1.0857862863063
sp	Q14203	DCTN1_HUMAN	0.312700615424209	0.789318047804025	-1.26691642587182
sp	Q8TCJ2	STT3B_HUMAN	0.312833390208614	1.58188962492101	1.58188962492101
sp	P14550	AK1A1_HUMAN	0.312930923187097	0.775829196404108	-1.28894350023807
sp	Q9NYU2	UGGG1_HUMAN	0.312967170486775	0.824568043236252	-1.21275619180585
sp	Q9H6S3	ES8L2_HUMAN	0.313139726342005	1.48277802804717	1.48277802804717
sp	P61086	UBE2K_HUMAN	0.313153331732301	1.18870964281257	1.18870964281257
sp	Q9Y5X1	SNX9_HUMAN	0.31320831331239	0.674496296365918	-1.48258782944821
sp	P48059	LIMS1_HUMAN	0.313600159520405	1.47007708617978	1.47007708617978
sp	P41226	UBA7_HUMAN	0.313892759680059	0.801771817716742	-1.24723765278725
sp	Q00610	CLH1_HUMAN	0.314657737338264	0.759206498782456	-1.31716469972755
sp	O15031	PLXB2_HUMAN	0.315573662493907	1.12325308016831	1.12325308016831
tr	B4DY32	B4DY32_HUMAN	0.315680907702048	0.700529332436862	-1.42749197456358
sp	P34897	GLYM_HUMAN	0.318329872450833	0.0360159869002013	-27.7654476821906
sp	Q99829	CPNE1_HUMAN	0.319372344337265	1.43907395374526	1.43907395374526
sp	Q9BXP5	SRRT_HUMAN	0.319667498643582	0.879807534597824	-1.13661222560127
sp	P16070	CD44_HUMAN	0.320217923636595	1.06164572827072	1.06164572827072
sp	P04075	ALDOA_HUMAN	0.320329755647475	1.05492594250123	1.05492594250123
sp	P17931	LEG3_HUMAN	0.320807250770368	0.92659585948154	-1.07921915446453
sp	P05120	PAI2_HUMAN	0.320924180765663	1.14267174660545	1.14267174660545
sp	P48444	COPD_HUMAN	0.321065094747716	1.09274571443127	1.09274571443127
sp	P06733	ENOA_HUMAN	0.321284211739287	1.21610146846547	1.21610146846547
sp	Q9BYT8	NEUL_HUMAN	0.321575235712901	1.09578898587451	1.09578898587451
sp	Q13617	CUL2_HUMAN	0.322713551409086	0.877179995320308	-1.14001687833162
tr	A0A060VCX7	A0A060VCX7_HUMAN	0.32293583262834	1.2606958212094	1.2606958212094
sp	P53597	SUCA_HUMAN	0.32398700663384	0.793300508382339	-1.26055635844625
sp	Q13488	VPP3_HUMAN	0.324332003266297	0.695113659158897	-1.43861365234863
sp	Q16181	SEPT7_HUMAN	0.325195433051214	0.764114065885298	-1.30870513271
sp	P37802	TAGL2_HUMAN	0.326324950016909	1.15920815020718	1.15920815020718
sp	P12081	SYHC_HUMAN	0.327027921278144	1.05311429963889	1.05311429963889
sp	P61313	RL15_HUMAN	0.327725023243796	1.38836763315285	1.38836763315285
sp	Q14166	TTL12_HUMAN	0.328030638517726	0.836236964365173	-1.19583328962162
sp	P10155	RO60_HUMAN	0.32873182819323	0.776200100586457	-1.28832758362754
sp	P48643	TCPE_HUMAN	0.329189197786747	1.21435891375947	1.21435891375947
sp	Q9Y295	DRG1_HUMAN	0.329300542054642	0.785709785459369	-1.27273456243815
tr	A0A2H4FZ04	A0A2H4FZ04_HUMAN	0.329610190118258	0.684710541602188	-1.46047116152185
sp	Q6YN16	HSDL2_HUMAN	0.32962645937074	1.08822995714133	1.08822995714133
sp	P09972	ALDOC_HUMAN	0.329782280854854	1.0986615295259	1.0986615295259
sp	P31942	HNRH3_HUMAN	0.330068366799978	0.937755267117332	-1.06637630847333
tr	H7BZJ3	H7BZJ3_HUMAN	0.330070153270947	1.06070774318498	1.06070774318498
sp	Q9NUJ1	ABHDA_HUMAN	0.330133514311696	0.727198745489687	-1.37513988603846
sp	P46940	IQGA1_HUMAN	0.330501264138502	0.902743698495579	-1.10773412394514
sp	Q96CG8	CTHR1_HUMAN	0.330505453740385	0.697602168581904	-1.43348178236432
sp	O75718	CRTAP_HUMAN	0.330840270339077	0.810258562879635	-1.2341739363371
sp	P00387	NB5R3_HUMAN	0.332032760013359	0.918192843269061	-1.08909583355026
sp	P28066	PSA5_HUMAN	0.332638857779692	0.916060934088263	-1.09163043940443
sp	Q96HY6	DDRGK_HUMAN	0.332764638448238	0.846784668434327	-1.18093777234886
sp	O43776	SYNC_HUMAN	0.334154862679527	0.921905053217848	-1.08471040104354
sp	P50991	TCPD_HUMAN	0.334274874162431	0.857337440346195	-1.16640187741737
sp	P21589	5NTD_HUMAN	0.334479394666061	1.19089004719906	1.19089004719906
sp	Q01484	ANK2_HUMAN	0.334970935694416	1.22124727807689	1.22124727807689
sp	Q9UHY1	NRBP_HUMAN	0.335219549219982	0.771143566592973	-1.29677539088882
sp	Q13098	CSN1_HUMAN	0.335425794219428	0.926459924927631	-1.07937750257046
sp	Q12765	SCRN1_HUMAN	0.336098414651073	1.12299864653949	1.12299864653949
sp	P67812	SC11A_HUMAN	0.336111320497065	0.91219776505032	-1.09625350808093
sp	Q9HBI1	PARVB_HUMAN	0.336111490525093	1.33725247822095	1.33725247822095
sp	Q06210	GFPT1_HUMAN	0.336594329737126	1.16551932825451	1.16551932825451
sp	Q92888	ARHG1_HUMAN	0.337102368925367	1.14070614635931	1.14070614635931
sp	Q9H4M9	EHD1_HUMAN	0.337311711480588	0.779257612364393	-1.2832726740594
sp	P22234	PUR6_HUMAN	0.337403934799858	0.781398353126377	-1.27975698438447
tr	B3KUB9	B3KUB9_HUMAN	0.337407795724981	0.697988950263287	-1.43268743670339
sp	Q969X5	ERGI1_HUMAN	0.338374186360612	0.926622606676152	-1.07918800253218
sp	O95394	AGM1_HUMAN	0.340059702457332	1.31784846480698	1.31784846480698
sp	P35443	TSP4_HUMAN	0.341915481493428	1.24251935626839	1.24251935626839
sp	Q13618	CUL3_HUMAN	0.342037173597384	1.1275821083568	1.1275821083568
sp	Q9Y4W6	AFG32_HUMAN	0.342261180418282	0.857829071886486	-1.16573339931329
sp	Q9NZD2	GLTP_HUMAN	0.343167825433159	1.10952486341553	1.10952486341553
sp	P46926	GNPI1_HUMAN	0.343545109825167	1.14892048825301	1.14892048825301
sp	P20592	MX2_HUMAN	0.343762184670675	0.722946692127138	-1.38322785191489
sp	P62910	RL32_HUMAN	0.343887237262337	0.74187185126456	-1.34794169410181
sp	Q9H9B4	SFXN1_HUMAN	0.344393683533136	1.36206515003915	1.36206515003915
sp	P07237	PDIA1_HUMAN	0.346270167085864	1.10172799519821	1.10172799519821
sp	Q9P2E9	RRBP1_HUMAN	0.346933797209759	0.873729285428403	-1.14451926549501
sp	P27635	RL10_HUMAN	0.347259585950351	0.737371869615037	-1.35616781871822
sp	O15498	YKT6_HUMAN	0.347345756860115	0.849639379579588	-1.1769699286947
sp	Q92696	PGTA_HUMAN	0.347775478621809	0.825469086632841	-1.21143240394269
sp	P07741	APT_HUMAN	0.348246804830578	0.715441007990188	-1.39773928085167
sp	P61604	CH10_HUMAN	0.348492970195627	0.850167091605326	-1.17623936503088
sp	P08237	PFKAM_HUMAN	0.349335395598407	1.24395273627442	1.24395273627442
sp	O75534	CSDE1_HUMAN	0.349377624770236	0.177793159774201	-5.62451334612653
sp	P30405	PPIF_HUMAN	0.349393410955065	1.07414055190543	1.07414055190543
sp	P00367	DHE3_HUMAN	0.349952399088363	0.903293747759133	-1.10705958330917
sp	O43396	TXNL1_HUMAN	0.350001437131762	1.06359116005609	1.06359116005609
sp	P61221	ABCE1_HUMAN	0.352341104536892	0.746850475440261	-1.3389561001625
sp	P27816	MAP4_HUMAN	0.353313086267493	0.908403837575629	-1.10083198533025
sp	P04843	RPN1_HUMAN	0.353504200356826	0.884915532451293	-1.13005135894712
sp	P07996	TSP1_HUMAN	0.353585434831139	0.924242035439054	-1.0819676682688
sp	P63261	ACTG_HUMAN	0.353740655778147	1.17159415936391	1.17159415936391
sp	Q9UNN8	EPCR_HUMAN	0.353979066781797	0.938973643123623	-1.06499261967925
tr	A0A024R4E5	A0A024R4E5_HUMAN	0.355052412243894	0.876579926219407	-1.14079728509514
sp	P07203	GPX1_HUMAN	0.355175890274859	1.09467108324382	1.09467108324382
sp	Q8TF66	LRC15_HUMAN	0.355561858366447	0.638774639634962	-1.56549734123989
sp	P62834	RAP1A_HUMAN	0.356403304878528	0.812548298022497	-1.23069607361643
sp	Q9BS26	ERP44_HUMAN	0.356921255889832	0.739224748016647	-1.3527685628532
sp	P35222	CTNB1_HUMAN	0.357002080442003	1.33414137138579	1.33414137138579
sp	P61081	UBC12_HUMAN	0.359224287370748	1.40874826438127	1.40874826438127
sp	P30041	PRDX6_HUMAN	0.359984603791819	0.93429022409444	-1.07033122493522
sp	P09417	DHPR_HUMAN	0.360495186608652	1.03483128705681	1.03483128705681
sp	P38606	VATA_HUMAN	0.361340755315227	3.37155659939751	3.37155659939751
sp	Q9UL25	RAB21_HUMAN	0.361819614976864	0.817939427680731	-1.22258441903883
sp	P02786	TFR1_HUMAN	0.363144143878612	1.05707142645089	1.05707142645089
sp	Q9Y617	SERC_HUMAN	0.363201026188932	0.794971992727449	-1.25790595033307
sp	Q9NYL9	TMOD3_HUMAN	0.363727509443981	0.913344259189186	-1.09487741335095
sp	P13995	MTDC_HUMAN	0.364063872433454	1.02635564930758	1.02635564930758
sp	Q9NUQ6	SPS2L_HUMAN	0.364314404268776	0.745828873936696	-1.34079013959558
tr	B7Z481	B7Z481_HUMAN	0.364614816525977	1.37260618321934	1.37260618321934
sp	P68366	TBA4A_HUMAN	0.365452096265702	0.880965795039123	-1.13511785092132
sp	O76024	WFS1_HUMAN	0.368063105533727	1.28535590525129	1.28535590525129
sp	P02751	FINC_HUMAN	0.368456907629256	1.28838396412356	1.28838396412356
sp	P31943	HNRH1_HUMAN	0.368599058726655	0.896276650607351	-1.11572693467175
sp	P55036	PSMD4_HUMAN	0.369091155357793	0.835774569559946	-1.19649488800135
sp	Q01082	SPTB2_HUMAN	0.369287216544278	1.47813822759251	1.47813822759251
sp	O75369	FLNB_HUMAN	0.371488040039602	0.515221915964723	-1.94091122487978
sp	Q12931	TRAP1_HUMAN	0.37174415728201	1.50259964768876	1.50259964768876
sp	P09913	IFIT2_HUMAN	0.371928768250991	0.676443457388572	-1.47832015976698
sp	Q7L2H7	EIF3M_HUMAN	0.372431423341854	1.0856349691748	1.0856349691748
sp	P20339	RAB5A_HUMAN	0.372642335809098	0.831443019298393	-1.20272824088877
sp	P39019	RS19_HUMAN	0.373485358914946	0.873939540829761	-1.14424391308643
sp	P09104	ENOG_HUMAN	0.374005837229239	1.20359951553749	1.20359951553749
sp	Q92905	CSN5_HUMAN	0.374523930139713	0.903551751312658	-1.10674346936656
sp	P62888	RL30_HUMAN	0.374599124604176	0.749866510780096	-1.33357068974808
sp	Q9Y6C9	MTCH2_HUMAN	0.374970399564315	0.884474930825081	-1.13061429459301
sp	P60468	SC61B_HUMAN	0.375374840390295	0.854248663656796	-1.17061933198617
sp	P55884	EIF3B_HUMAN	0.375787687992211	1.11497666866198	1.11497666866198
sp	P18084	ITB5_HUMAN	0.377893314320801	0.832098371995499	-1.20178098366164
sp	Q15631	TSN_HUMAN	0.378955333132359	0.846103971567201	-1.18188784547098
sp	P36578	RL4_HUMAN	0.379772223625986	1.18112938573287	1.18112938573287
sp	Q14554	PDIA5_HUMAN	0.3802446841836	1.38372341326852	1.38372341326852
tr	A8K968	A8K968_HUMAN	0.382744963891514	0.506717712218711	-1.97348538621515
tr	B4DP06	B4DP06_HUMAN	0.383978610281819	0.854395193198188	-1.17041856972156
sp	Q13509	TBB3_HUMAN	0.384495848071083	0.910412237006295	-1.09840351365256
tr	Q9HD51	Q9HD51_HUMAN	0.384984585933381	1.13805736582063	1.13805736582063
sp	Q02818	NUCB1_HUMAN	0.385684885629509	1.27330504993688	1.27330504993688
sp	P22314	UBA1_HUMAN	0.386403017134819	0.947353998983852	-1.05557162483361
sp	Q9HDC9	APMAP_HUMAN	0.386675777880173	0.937515660975524	-1.06664884825439
sp	P21399	ACOC_HUMAN	0.387024432933655	1.4309823878198	1.4309823878198
sp	Q8WVM8	SCFD1_HUMAN	0.387348123653878	0.961208453935983	-1.04035705876823
tr	B4DN38	B4DN38_HUMAN	0.387383814086414	1.25781828751189	1.25781828751189
tr	A0A024R580	A0A024R580_HUMAN	0.388382702464337	0.851750372007703	-1.17405290665486
sp	P20340	RAB6A_HUMAN	0.388458307900517	0.893046721371465	-1.11976224319405
sp	P07711	CATL1_HUMAN	0.388759242519459	1.0145555457055	1.0145555457055
sp	P53621	COPA_HUMAN	0.388825367053822	0.91317579090011	-1.09507940307343
sp	O60841	IF2P_HUMAN	0.389127030648141	1.09935562059082	1.09935562059082
sp	Q96FQ6	S10AG_HUMAN	0.389442749587168	0.840754946229299	-1.1894072160799
sp	O60762	DPM1_HUMAN	0.389602481612215	1.06652583379506	1.06652583379506
sp	Q08378	GOGA3_HUMAN	0.389604872265814	0.82408680344002	-1.21346440183929
tr	A0A2I4PZ08	A0A2I4PZ08_HUMAN	0.389682478328204	1.31035864715927	1.31035864715927
sp	P43487	RANG_HUMAN	0.389940713023333	0.954120182773905	-1.04808599383435
sp	Q3SXM5	HSDL1_HUMAN	0.390528131570419	0.302064522172655	-3.31055098032472
sp	O75832	PSD10_HUMAN	0.390939186041416	1.0931385113179	1.0931385113179
sp	O14908	GIPC1_HUMAN	0.391402088692175	1.27417023585739	1.27417023585739
sp	O15305	PMM2_HUMAN	0.392705367673803	0.717061511267484	-1.39458049872513
sp	Q14108	SCRB2_HUMAN	0.39522659662943	0.763107481003337	-1.31043139386498
sp	P30048	PRDX3_HUMAN	0.395843436354378	1.04911363020837	1.04911363020837
sp	P25705	ATPA_HUMAN	0.396295449736652	0.882284751730382	-1.13342092565779
sp	Q9H2M9	RBGPR_HUMAN	0.398377269892285	0.766371670598139	-1.30484990294529
sp	P02452	CO1A1_HUMAN	0.398755793468848	0.642899846201647	-1.55545223086948
sp	P31949	S10AB_HUMAN	0.398803387987269	0.871382982711818	-1.14760102026312
sp	P05091	ALDH2_HUMAN	0.398836723876338	0.953505202053744	-1.04876197617602
sp	Q8TB61	S35B2_HUMAN	0.399541730041906	0.904343120678312	-1.10577498422274
sp	Q8NBS9	TXND5_HUMAN	0.399702606368857	0.948139664453229	-1.05469693705587
sp	O00425	IF2B3_HUMAN	0.400870525967411	0.877576302450711	-1.13950205492948
sp	Q9P0J0	NDUAD_HUMAN	0.40103688095431	0.62815191724821	-1.5919715797108
sp	P49755	TMEDA_HUMAN	0.401327340764914	0.906737722264072	-1.10285474558515
sp	Q6ZSR9	YJ005_HUMAN	0.402136384912865	1.14705532115617	1.14705532115617
sp	Q9NV70	EXOC1_HUMAN	0.402387173143227	0.849226610459077	-1.1775419984301
sp	P35580	MYH10_HUMAN	0.40247220028579	0.88120953736541	-1.13480387762228
tr	C9DSL1	C9DSL1_HUMAN	0.402872784950692	1.31726237157013	1.31726237157013
tr	B4DH07	B4DH07_HUMAN	0.403715856635266	1.0585415886644	1.0585415886644
sp	Q8TDX7	NEK7_HUMAN	0.403736236575583	0.730495766718984	-1.36893332659749
sp	O94826	TOM70_HUMAN	0.404701234506468	1.0868510126461	1.0868510126461
sp	P51148	RAB5C_HUMAN	0.405736474247349	1.04933314709159	1.04933314709159
sp	P59998	ARPC4_HUMAN	0.405841303210801	1.31374077569873	1.31374077569873
sp	P53992	SC24C_HUMAN	0.406437209621073	0.760196312186287	-1.31544968578452
sp	O00159	MYO1C_HUMAN	0.406523257084856	0.862825680042869	-1.15898265794583
sp	P63151	2ABA_HUMAN	0.407256300503103	0.796838351341528	-1.25495967697393
sp	Q92783	STAM1_HUMAN	0.407449309689965	1.36285267467055	1.36285267467055
sp	P54886	P5CS_HUMAN	0.407615700323717	1.79982711077593	1.79982711077593
sp	Q9Y262	EIF3L_HUMAN	0.408130330208708	1.24335300260644	1.24335300260644
sp	P17655	CAN2_HUMAN	0.408733113052061	1.1141849534447	1.1141849534447
sp	Q8N8S7	ENAH_HUMAN	0.409244469176716	1.06283670599634	1.06283670599634
sp	Q99685	MGLL_HUMAN	0.409981392964654	1.07249606372577	1.07249606372577
sp	P01857	IGHG1_HUMAN	0.410103579305245	0.850044935143664	-1.17640839755253
tr	J3KN66	J3KN66_HUMAN	0.411186202609793	0.916299802857182	-1.09134586396486
sp	P02788	TRFL_HUMAN	0.411513249549236	1.17690069148301	1.17690069148301
sp	Q15738	NSDHL_HUMAN	0.411638449158716	1.16831853293688	1.16831853293688
sp	Q9BWM7	SFXN3_HUMAN	0.411813188512097	1.45404933781977	1.45404933781977
sp	P61158	ARP3_HUMAN	0.412486199662498	0.832287892115988	-1.20150732633828
sp	O43169	CYB5B_HUMAN	0.412501656285378	0.49391829034203	-2.02462637961335
sp	P09651	ROA1_HUMAN	0.413185617416899	0.92103944509096	-1.08572982984593
sp	P12814	ACTN1_HUMAN	0.413666062387827	1.04695591079365	1.04695591079365
sp	P42785	PCP_HUMAN	0.413998157571986	0.794949468052768	-1.25794159275244
sp	O95571	ETHE1_HUMAN	0.41424152285932	0.945817246562292	-1.05728670484139
sp	P61619	S61A1_HUMAN	0.415564965216238	1.25215544520063	1.25215544520063
sp	O43598	DNPH1_HUMAN	0.415577323920596	1.82693150589626	1.82693150589626
sp	P32455	GBP1_HUMAN	0.415774502808	0.519013705609294	-1.92673139301024
sp	O00299	CLIC1_HUMAN	0.416205200880857	0.903742420054832	-1.10650997209949
sp	Q86UE4	LYRIC_HUMAN	0.416309654961146	0.925021969006956	-1.08105540571489
sp	P08243	ASNS_HUMAN	0.416970180185939	0.758928652135447	-1.31764691870077
sp	Q8WWI1	LMO7_HUMAN	0.418083369613655	1.14376186066433	1.14376186066433
sp	P02765	FETUA_HUMAN	0.419669782003801	1.30682222852006	1.30682222852006
sp	Q04760	LGUL_HUMAN	0.41995285235541	0.837932283162696	-1.19341385944171
tr	V5NQS1	V5NQS1_HUMAN	0.419960563462834	1.48520305348467	1.48520305348467
sp	Q8NE71	ABCF1_HUMAN	0.41999266534162	0.728677442647998	-1.37234932971991
sp	P02794	FRIH_HUMAN	0.420210771625186	0.849210782768794	-1.17756394559613
sp	P43304	GPDM_HUMAN	0.420254839453804	1.09598858637409	1.09598858637409
sp	Q13310	PABP4_HUMAN	0.420520522391176	0.828225827727318	-1.20740016372592
sp	Q16851	UGPA_HUMAN	0.421062555840043	1.20492834197279	1.20492834197279
sp	P19022	CADH2_HUMAN	0.421600665958111	1.17138365084468	1.17138365084468
sp	P28161	GSTM2_HUMAN	0.422177050746606	0.433139311436815	-2.30872602323439
sp	P07339	CATD_HUMAN	0.422494589208744	1.13889854861301	1.13889854861301
sp	Q92900	RENT1_HUMAN	0.422617453607686	0.738147504135299	-1.35474277755832
sp	P0CG39	POTEJ_HUMAN	0.422626008015539	1.07552863176072	1.07552863176072
sp	Q15006	EMC2_HUMAN	0.42319190620555	0.808305328761773	-1.23715626313126
sp	O00764	PDXK_HUMAN	0.424037086344645	0.808049797563649	-1.2375474915223
sp	Q96HE7	ERO1A_HUMAN	0.425755531291676	1.44601306453311	1.44601306453311
sp	P40222	TXLNA_HUMAN	0.42748787427427	1.08695325377717	1.08695325377717
tr	D2DKG3	D2DKG3_HUMAN	0.427745774641895	1.35571640039263	1.35571640039263
sp	Q13185	CBX3_HUMAN	0.428360279504217	1.11789221289531	1.11789221289531
sp	P08133	ANXA6_HUMAN	0.429295032360799	1.10257665275649	1.10257665275649
sp	P52292	IMA1_HUMAN	0.429326950827449	1.0167981473156	1.0167981473156
tr	B2R6X5	B2R6X5_HUMAN	0.429696396735087	0.854643310561459	-1.17007877747624
sp	P31153	METK2_HUMAN	0.429816152312851	0.974319629451289	-1.0263572340867
sp	P56537	IF6_HUMAN	0.43004521558978	0.790689555692289	-1.26471886823451
sp	P10253	LYAG_HUMAN	0.430183301443289	0.906028220344945	-1.10371838044877
sp	P30043	BLVRB_HUMAN	0.430243368306325	0.86347086131825	-1.15811667167704
sp	P43897	EFTS_HUMAN	0.43162211740453	1.056414341664	1.056414341664
sp	O43847	NRDC_HUMAN	0.431640363262671	1.21643433286798	1.21643433286798
sp	Q96I99	SUCB2_HUMAN	0.43179984548399	0.92392545533993	-1.08233840102617
sp	P49257	LMAN1_HUMAN	0.432451108792182	0.814659783145351	-1.22750628015423
sp	P54802	ANAG_HUMAN	0.433189988896352	0.563740464027501	-1.77386592556396
sp	Q9GZS3	WDR61_HUMAN	0.433563780753823	0.825123583983082	-1.21193966505326
sp	Q13510	ASAH1_HUMAN	0.433595720539783	0.609072266687336	-1.64184129649979
tr	L7PFZ9	L7PFZ9_HUMAN	0.434639061248618	0.744928237737855	-1.34241118719936
sp	P09211	GSTP1_HUMAN	0.435466590921252	0.874225862090108	-1.14386915711826
sp	P52943	CRIP2_HUMAN	0.436170412024965	0.969017436723568	-1.03197317416825
sp	Q9Y305	ACOT9_HUMAN	0.436456925679693	1.12469541306742	1.12469541306742
sp	Q9H2U2	IPYR2_HUMAN	0.436542825272757	1.08037455726569	1.08037455726569
sp	Q13263	TIF1B_HUMAN	0.437182919210364	0.821912512183059	-1.21667450632176
sp	P54136	SYRC_HUMAN	0.437434435617166	0.966842745615191	-1.03429436124456
tr	Q59ES3	Q59ES3_HUMAN	0.437666050241171	0.774185314939069	-1.29168040352032
sp	P05387	RLA2_HUMAN	0.438168151079442	1.0804996905744	1.0804996905744
sp	O60568	PLOD3_HUMAN	0.438366858788781	0.750920411933657	-1.33169905106848
sp	Q9P1F3	ABRAL_HUMAN	0.438413198528929	1.17428231233468	1.17428231233468
sp	P06730	IF4E_HUMAN	0.440111492034931	0.727721731528881	-1.37415162509863
sp	P19474	RO52_HUMAN	0.440208350261856	0.756336853922712	-1.3221622016877
sp	Q6NYC8	PPR18_HUMAN	0.441807215277744	0.921467337136848	-1.08522566096284
sp	Q8NBN3	TM87A_HUMAN	0.44230982009728	0.851368817925095	-1.17457907659472
sp	P21281	VATB2_HUMAN	0.443047138470396	0.862821394651518	-1.15898841428693
sp	Q15365	PCBP1_HUMAN	0.444460746378897	1.76585324077794	1.76585324077794
sp	Q9Y3I0	RTCB_HUMAN	0.445169015458038	0.790367860678051	-1.26523363328831
sp	P12110	CO6A2_HUMAN	0.445499844729367	0.81234642613522	-1.23100190734826
sp	P68400	CSK21_HUMAN	0.445511399285535	0.935838006862483	-1.06856100379234
sp	P07384	CAN1_HUMAN	0.446643163518635	0.872356535584288	-1.14632029360589
sp	Q92896	GSLG1_HUMAN	0.448239009773563	0.792480555936107	-1.26186061286862
sp	P29692	EF1D_HUMAN	0.448266446268303	0.870759614522006	-1.1484225764753
sp	P23284	PPIB_HUMAN	0.449214393017528	0.866328066344051	-1.15429712928504
sp	Q8IXB1	DJC10_HUMAN	0.449264185179774	1.35326619030013	1.35326619030013
sp	P49023	PAXI_HUMAN	0.449536387883498	1.23751116862347	1.23751116862347
tr	D3DPU2	D3DPU2_HUMAN	0.450367458927356	1.04222817177389	1.04222817177389
sp	Q6EMK4	VASN_HUMAN	0.45069670320616	1.09077582311774	1.09077582311774
sp	P35080	PROF2_HUMAN	0.451718626807197	1.61438181904995	1.61438181904995
sp	O75477	ERLN1_HUMAN	0.452040032542511	0.831570074726295	-1.20254447627777
sp	Q9Y2A7	NCKP1_HUMAN	0.452959319610094	1.08238707943382	1.08238707943382
sp	Q9Y639	NPTN_HUMAN	0.453128023257483	0.965258210893021	-1.03599222333974
sp	P25789	PSA4_HUMAN	0.4532703044363	0.78944714013228	-1.26670925659752
sp	Q9UKK3	PARP4_HUMAN	0.453404120433591	0.802112795818694	-1.24670745213499
sp	Q9NVD7	PARVA_HUMAN	0.454398674185204	1.22725480007598	1.22725480007598
sp	P49902	5NTC_HUMAN	0.455292855244341	1.32847400068809	1.32847400068809
sp	P26639	SYTC_HUMAN	0.457237505095218	1.0566678806026	1.0566678806026
sp	Q6IAA8	LTOR1_HUMAN	0.457380341562474	0.90466238087877	-1.1053847503072
sp	Q9Y4P3	TBL2_HUMAN	0.4576303896584	0.95680167377371	-1.04514867334618
sp	P49411	EFTU_HUMAN	0.458254481653715	0.834357468567712	-1.19852705545578
sp	Q96IU4	ABHEB_HUMAN	0.458285033048213	1.34435988352305	1.34435988352305
sp	Q9Y394	DHRS7_HUMAN	0.458710768525078	0.802707276129539	-1.24578414789232
sp	P36543	VATE1_HUMAN	0.458779550028956	1.14906827379208	1.14906827379208
sp	Q9BZZ5	API5_HUMAN	0.459336118761353	1.04052285951455	1.04052285951455
sp	P15586	GNS_HUMAN	0.459575514488137	0.870266181324556	-1.14907372187896
sp	P07204	TRBM_HUMAN	0.45986788416524	0.672287644465745	-1.48745854283055
tr	B7Z992	B7Z992_HUMAN	0.459922238682839	1.1169023626781	1.1169023626781
sp	P63104	1433Z_HUMAN	0.460224917779055	1.10039727158483	1.10039727158483
sp	P10599	THIO_HUMAN	0.461651576264559	0.766754376365119	-1.3041986206073
sp	P09496	CLCA_HUMAN	0.461701616399017	1.12362714559641	1.12362714559641
sp	Q9NZ01	TECR_HUMAN	0.461860977527285	1.06991974683645	1.06991974683645
tr	F8W7C6	F8W7C6_HUMAN	0.462027260739124	1.00257787194416	1.00257787194416
sp	P12236	ADT3_HUMAN	0.46293104015635	0.968950741327198	-1.03204420756237
sp	O95336	6PGL_HUMAN	0.463406549913695	1.19813676412551	1.19813676412551
sp	P24390	ERD21_HUMAN	0.463725182329375	1.14291385828934	1.14291385828934
sp	P27105	STOM_HUMAN	0.463764961972245	0.948315709214074	-1.05450114374754
sp	Q9UJ72	ANX10_HUMAN	0.464399324545697	0.774926506968814	-1.29044495317573
sp	P23219	PGH1_HUMAN	0.464612923883431	0.938220793676658	-1.06584719368801
sp	Q13011	ECH1_HUMAN	0.467012268964014	0.919286965158717	-1.08779960763106
sp	P19338	NUCL_HUMAN	0.467730791412341	1.14992440632366	1.14992440632366
sp	Q96I24	FUBP3_HUMAN	0.468117884696123	1.02965685327147	1.02965685327147
sp	Q9Y285	SYFA_HUMAN	0.468959061031089	0.892043384979653	-1.12102170907619
sp	P16403	H12_HUMAN	0.468989634285146	0.764781010983262	-1.30756384590972
sp	Q15435	PP1R7_HUMAN	0.469089079409466	0.827645750662757	-1.20824640155432
sp	P68104	EF1A1_HUMAN	0.469789941171612	1.03755013273307	1.03755013273307
sp	Q13976	KGP1_HUMAN	0.470628206737941	1.09271435856597	1.09271435856597
tr	A1A5C5	A1A5C5_HUMAN	0.472359968369554	0.889681387196162	-1.12399788777363
sp	Q9C0E8	LNP_HUMAN	0.47277089810322	0.668072821897992	-1.49684280997842
sp	P30050	RL12_HUMAN	0.473644616534354	0.958769946593474	-1.04300307237729
sp	Q96JY6	PDLI2_HUMAN	0.474543038656471	1.06201415814857	1.06201415814857
sp	Q15813	TBCE_HUMAN	0.474699338380697	1.19083238768189	1.19083238768189
sp	Q15019	SEPT2_HUMAN	0.47496303515471	1.06982134874309	1.06982134874309
sp	Q15691	MARE1_HUMAN	0.475632992130502	1.21212405170336	1.21212405170336
sp	Q9Y6G9	DC1L1_HUMAN	0.475936506181915	1.17193664495281	1.17193664495281
tr	B7Z388	B7Z388_HUMAN	0.47735245634818	1.28524323817939	1.28524323817939
sp	P18206	VINC_HUMAN	0.478364091142831	1.08341726767074	1.08341726767074
sp	Q14738	2A5D_HUMAN	0.479974316130593	0.874144594486243	-1.14397550051514
sp	P28074	PSB5_HUMAN	0.480484062020289	1.26726124340307	1.26726124340307
sp	P13489	RINI_HUMAN	0.480872914378481	0.927023585393115	-1.07872120597227
sp	P49721	PSB2_HUMAN	0.481925144445389	1.0609265020714	1.0609265020714
sp	Q96FW1	OTUB1_HUMAN	0.482288882051869	1.22289217169347	1.22289217169347
sp	P61758	PFD3_HUMAN	0.483341327260236	1.07853786411073	1.07853786411073
sp	Q15436	SC23A_HUMAN	0.485204317053099	1.22087754164484	1.22087754164484
sp	Q99460	PSMD1_HUMAN	0.485792076486674	0.8596116627078	-1.16331599881971
sp	Q15758	AAAT_HUMAN	0.485898699966001	0.808276045966382	-1.23720108370203
sp	Q14974	IMB1_HUMAN	0.486231254225997	1.12041131580263	1.12041131580263
sp	Q16822	PCKGM_HUMAN	0.487201265421903	1.28283569173123	1.28283569173123
sp	P62820	RAB1A_HUMAN	0.488347827599698	0.854783207845543	-1.16988727764139
sp	O14786	NRP1_HUMAN	0.491055823008446	1.13572055241726	1.13572055241726
sp	Q9NZL4	HPBP1_HUMAN	0.491189024077846	0.760423812117364	-1.31505613588763
sp	Q9H299	SH3L3_HUMAN	0.491802764472354	0.865098311827055	-1.15593798569325
sp	Q6PIU2	NCEH1_HUMAN	0.492149735927317	1.25666704575736	1.25666704575736
sp	Q8IWE2	NXP20_HUMAN	0.49353615557883	1.19668339890919	1.19668339890919
sp	O00154	BACH_HUMAN	0.4940908469226	1.2723382458523	1.2723382458523
sp	Q96T51	RUFY1_HUMAN	0.494389570015863	1.17224798222263	1.17224798222263
sp	Q13546	RIPK1_HUMAN	0.494647082932641	1.08165788701152	1.08165788701152
sp	Q99598	TSNAX_HUMAN	0.495087052245644	1.22033775389936	1.22033775389936
sp	P63167	DYL1_HUMAN	0.495827717406244	1.11446862581244	1.11446862581244
tr	B2RCM3	B2RCM3_HUMAN	0.496218878488159	1.09732090773587	1.09732090773587
sp	Q9Y3F4	STRAP_HUMAN	0.496496247356827	1.18404254214589	1.18404254214589
sp	P50990	TCPQ_HUMAN	0.496829142056895	1.19832916151784	1.19832916151784
sp	P11142	HSP7C_HUMAN	0.497169736927893	0.941888451074941	-1.06169684834625
sp	P35221	CTNA1_HUMAN	0.498509821648911	0.595291084829114	-1.67985045549114
sp	Q92743	HTRA1_HUMAN	0.499029993177245	0.932312357843753	-1.07260189311745
sp	P12109	CO6A1_HUMAN	0.499801815183125	1.04525241107396	1.04525241107396
sp	A0A0B4J2D5	GAL3B_HUMAN	0.499819447305932	1.03299488716612	1.03299488716612
sp	O75828	CBR3_HUMAN	0.500046696015596	1.66107741701753	1.66107741701753
sp	P02511	CRYAB_HUMAN	0.500254815105379	1.32081198716823	1.32081198716823
sp	P62195	PRS8_HUMAN	0.503162442648754	1.40003370359764	1.40003370359764
sp	Q9NY33	DPP3_HUMAN	0.503703690090611	1.24704885637079	1.24704885637079
sp	Q9Y678	COPG1_HUMAN	0.503767398806257	0.912430322475956	-1.09597409836887
sp	P52272	HNRPM_HUMAN	0.503779820357131	0.792138848047853	-1.26240494638585
sp	Q32MZ4	LRRF1_HUMAN	0.5056217187357	1.2601817155899	1.2601817155899
sp	P46060	RAGP1_HUMAN	0.506578191891508	0.782571153406018	-1.27783907654615
sp	Q9UBS4	DJB11_HUMAN	0.506860475144783	0.780466600120696	-1.28128481070856
sp	P29401	TKT_HUMAN	0.506934088332182	1.08516218254971	1.08516218254971
sp	Q9NVA2	SEP11_HUMAN	0.50796532242382	0.887625597851136	-1.12660112824699
sp	Q9P0L0	VAPA_HUMAN	0.508033175655404	0.951611856192172	-1.05084861384709
sp	P15531	NDKA_HUMAN	0.509102854085715	1.07520942390941	1.07520942390941
tr	Q5ZEY3	Q5ZEY3_HUMAN	0.509199820736844	0.857723573359315	-1.16587678252033
sp	Q9H4A6	GOLP3_HUMAN	0.509573324581544	0.815281770484693	-1.22656980224823
tr	B4DUQ1	B4DUQ1_HUMAN	0.509776750843377	0.959335267684743	-1.0423884471728
sp	Q6NUK1	SCMC1_HUMAN	0.510111606718988	0.826959167851283	-1.20924954807422
sp	Q31612	1B73_HUMAN	0.510745612066732	1.19236416850778	1.19236416850778
sp	P62070	RRAS2_HUMAN	0.51120850040126	0.756666444806492	-1.32158629058242
sp	Q01813	PFKAP_HUMAN	0.51166410917104	1.09646966178324	1.09646966178324
sp	Q6PGP7	TTC37_HUMAN	0.515209920604682	0.969163434618947	-1.03181771441179
sp	Q99613	EIF3C_HUMAN	0.516288315446214	1.21628918183935	1.21628918183935
sp	O75348	VATG1_HUMAN	0.516514429608573	0.92416351521143	-1.08205959609996
tr	B4DSC0	B4DSC0_HUMAN	0.517184231491373	0.890312884331563	-1.12320063833603
sp	P60953	CDC42_HUMAN	0.517433652408028	1.19128258055617	1.19128258055617
sp	Q9BXJ9	NAA15_HUMAN	0.517562779958673	1.04630949284961	1.04630949284961
sp	Q9H269	VPS16_HUMAN	0.517592312613257	0.997837662404328	-1.00216702343191
tr	I3L3U6	I3L3U6_HUMAN	0.518128242933607	0.91925585615115	-1.08783642041392
sp	Q53FA7	QORX_HUMAN	0.518395807699277	1.06298671071785	1.06298671071785
sp	P18124	RL7_HUMAN	0.518877291295161	1.03248641123084	1.03248641123084
tr	A0A024R498	A0A024R498_HUMAN	0.519949418753646	0.697714007782101	-1.43325200418264
sp	P17844	DDX5_HUMAN	0.520378693013163	0.823583436118994	-1.21420606115191
sp	P35998	PRS7_HUMAN	0.520416917442657	1.17571073003842	1.17571073003842
sp	P00568	KAD1_HUMAN	0.520775182435635	1.04335290088722	1.04335290088722
sp	O95747	OXSR1_HUMAN	0.521191118562705	1.02932263432152	1.02932263432152
sp	P04406	G3P_HUMAN	0.522540135795133	1.13863587350757	1.13863587350757
sp	O00178	GTPB1_HUMAN	0.522594767027247	0.852021813835037	-1.1736788703788
sp	P01024	CO3_HUMAN	0.523109491730374	1.25342295472838	1.25342295472838
sp	P16949	STMN1_HUMAN	0.523344090472729	0.894201618697208	-1.11831602525718
sp	Q8NEW0	ZNT7_HUMAN	0.52475754270751	0.939244238798465	-1.06468579597492
sp	Q9BXS5	AP1M1_HUMAN	0.524920253199098	0.808042628694485	-1.23755847091341
sp	P32119	PRDX2_HUMAN	0.525149021878093	0.858315017293622	-1.16507340527855
sp	P31040	SDHA_HUMAN	0.525867540849986	1.2382036847566	1.2382036847566
tr	F8VRH0	F8VRH0_HUMAN	0.528471682191854	1.18173082018463	1.18173082018463
sp	O43399	TPD54_HUMAN	0.529771885849813	1.05489878225941	1.05489878225941
sp	Q96B97	SH3K1_HUMAN	0.529887279835819	1.06296457509843	1.06296457509843
sp	O60784	TOM1_HUMAN	0.530873277653227	1.3856403117608	1.3856403117608
sp	P06865	HEXA_HUMAN	0.531071481779556	0.811584643163666	-1.23215737067407
sp	P08708	RS17_HUMAN	0.531503312680142	1.19709371713914	1.19709371713914
sp	O43615	TIM44_HUMAN	0.531607216124215	0.952688558439607	-1.04966097382117
sp	P00558	PGK1_HUMAN	0.532000448785875	1.0804706750111	1.0804706750111
sp	P31689	DNJA1_HUMAN	0.532047210927631	0.955987372911832	-1.04603892094737
sp	Q969V3	NCLN_HUMAN	0.532410316580322	0.8623052699965	-1.15968211582896
sp	Q92499	DDX1_HUMAN	0.532591577547844	1.14267699060615	1.14267699060615
sp	P30622	CLIP1_HUMAN	0.532760183654882	1.15069849028092	1.15069849028092
sp	Q70UQ0	IKIP_HUMAN	0.533215192833739	0.832468981307899	-1.20124595925351
sp	Q9UQ80	PA2G4_HUMAN	0.533407895004318	0.802509964728314	-1.2460904461648
sp	P07858	CATB_HUMAN	0.533960076171421	1.14683671176933	1.14683671176933
sp	P42025	ACTY_HUMAN	0.534299257283953	1.05969746391163	1.05969746391163
sp	P07099	HYEP_HUMAN	0.534376591054226	1.24209560687705	1.24209560687705
sp	P50570	DYN2_HUMAN	0.534590928783891	1.21178697839446	1.21178697839446
sp	Q14847	LASP1_HUMAN	0.535490131677578	1.21255374225791	1.21255374225791
sp	Q16647	PTGIS_HUMAN	0.535510640014693	1.90542269537241	1.90542269537241
sp	P35606	COPB2_HUMAN	0.536331076933351	0.907261863213162	-1.10221760722797
sp	P62979	RS27A_HUMAN	0.536810848956055	1.09852939244525	1.09852939244525
sp	P27361	MK03_HUMAN	0.537309396281601	1.27172810370917	1.27172810370917
sp	O60763	USO1_HUMAN	0.538579509179517	1.11254353527963	1.11254353527963
tr	Q3BDU5	Q3BDU5_HUMAN	0.539178401615335	1.08962774089294	1.08962774089294
sp	Q99623	PHB2_HUMAN	0.539324021719081	3.02312289408383	3.02312289408383
sp	P12955	PEPD_HUMAN	0.539436653345391	0.850898422781592	-1.17522840943928
sp	P78371	TCPB_HUMAN	0.539986329905601	0.918534906018734	-1.08869025384606
sp	Q9UBQ0	VPS29_HUMAN	0.54003226422114	0.933961496422227	-1.07070795084246
sp	P13861	KAP2_HUMAN	0.541368473144945	1.04425179566784	1.04425179566784
sp	Q96DG6	CMBL_HUMAN	0.541874828835532	0.571498224431923	-1.74978671367529
sp	P49327	FAS_HUMAN	0.541963688290773	1.25515893130261	1.25515893130261
sp	P62136	PP1A_HUMAN	0.543006611344302	0.873118859362468	-1.14531943649709
sp	P78330	SERB_HUMAN	0.543308863910005	0.894776861335635	-1.11759707164007
sp	Q15370	ELOB_HUMAN	0.543500243506325	1.11954537635239	1.11954537635239
sp	Q15029	U5S1_HUMAN	0.54385397711087	1.16159668579072	1.16159668579072
sp	P41091	IF2G_HUMAN	0.543907257211893	1.13562727363067	1.13562727363067
sp	P47755	CAZA2_HUMAN	0.544837961740543	0.915905314513209	-1.09181591607151
sp	O75821	EIF3G_HUMAN	0.545288241618558	1.04977819716399	1.04977819716399
sp	Q9Y6K5	OAS3_HUMAN	0.545437061936073	0.9262454406357	-1.07962744660171
sp	P14618	KPYM_HUMAN	0.546126505536718	1.01450815019179	1.01450815019179
sp	O75962	TRIO_HUMAN	0.546999492660527	0.587049432696936	-1.70343406245356
sp	P46063	RECQ1_HUMAN	0.547294416225156	0.896142947951972	-1.11589339879913
sp	P18085	ARF4_HUMAN	0.547939765224483	1.06135257516723	1.06135257516723
tr	E5RI56	E5RI56_HUMAN	0.548079587345805	1.02029472468095	1.02029472468095
tr	A0A024R233	A0A024R233_HUMAN	0.549115687381302	1.17734312583754	1.17734312583754
sp	P40429	RL13A_HUMAN	0.551640790380512	1.15503989456065	1.15503989456065
sp	Q15008	PSMD6_HUMAN	0.552375779060934	0.937955666852352	-1.06614847091426
sp	Q9NR45	SIAS_HUMAN	0.55269683160678	1.06993629625291	1.06993629625291
sp	P14324	FPPS_HUMAN	0.553589465331881	0.854210748582798	-1.1706712911996
sp	Q9H3P7	GCP60_HUMAN	0.553994259426019	0.835627227501621	-1.19670586008767
sp	Q01469	FABP5_HUMAN	0.554262780850303	1.07499325906354	1.07499325906354
sp	P10620	MGST1_HUMAN	0.556044662332892	0.934850283608492	-1.06969000013567
tr	A0A024RBE8	A0A024RBE8_HUMAN	0.556089079908511	1.09600256663368	1.09600256663368
sp	P49593	PPM1F_HUMAN	0.556163303292584	0.964301718147862	-1.03701982603609
sp	O15020	SPTN2_HUMAN	0.557583735886193	1.23789541576051	1.23789541576051
sp	P37837	TALDO_HUMAN	0.557935676402327	0.843094546684248	-1.18610659259135
tr	A0A024R5Z9	A0A024R5Z9_HUMAN	0.558003470188408	0.958356533754768	-1.0434529997746
sp	P22059	OSBP1_HUMAN	0.55889487192251	0.80976776582646	-1.23492196429848
sp	Q06124	PTN11_HUMAN	0.558960113305294	1.10436536695046	1.10436536695046
sp	Q9UBY9	HSPB7_HUMAN	0.559753720639808	0.779323736331852	-1.28316379109256
sp	Q15046	SYK_HUMAN	0.559991547692506	1.19384574035567	1.19384574035567
sp	P63010	AP2B1_HUMAN	0.560032857899934	1.06057237087852	1.06057237087852
tr	H7C5E8	H7C5E8_HUMAN	0.560199862450553	1.26048935358956	1.26048935358956
tr	A0A024RDY9	A0A024RDY9_HUMAN	0.562566055944995	0.843816802763308	-1.1850913571823
sp	O60716	CTND1_HUMAN	0.56294091344744	0.959785492853453	-1.04189947383658
sp	P11413	G6PD_HUMAN	0.563727731977523	0.901233198066747	-1.10959072762202
sp	O14907	TX1B3_HUMAN	0.564239858993012	0.894529495965789	-1.11790612216799
sp	P25325	THTM_HUMAN	0.565260275483401	0.876655415479581	-1.14069905043927
sp	P04899	GNAI2_HUMAN	0.565560328997809	1.04786906035292	1.04786906035292
sp	P25787	PSA2_HUMAN	0.566973990629378	1.08882178873688	1.08882178873688
sp	Q15121	PEA15_HUMAN	0.56710359263047	1.17125287726168	1.17125287726168
sp	Q9NUU7	DD19A_HUMAN	0.567284931240022	0.878653851910089	-1.1381046106224
sp	Q13347	EIF3I_HUMAN	0.567854216869564	1.16513136797541	1.16513136797541
sp	Q13217	DNJC3_HUMAN	0.568343659631974	1.05753573616139	1.05753573616139
tr	Q1KLJ8	Q1KLJ8_HUMAN	0.568436335478424	1.19557163223995	1.19557163223995
sp	Q12907	LMAN2_HUMAN	0.568486523911195	0.944922394532643	-1.05828796712411
sp	O43432	IF4G3_HUMAN	0.568755516871862	0.884649138612484	-1.13039165060222
sp	P17858	PFKAL_HUMAN	0.568878030885058	0.843417950649932	-1.18565178655423
sp	Q9NSE4	SYIM_HUMAN	0.569092226329888	0.801920524178139	-1.24700636765079
sp	P53367	ARFP1_HUMAN	0.569322595677875	0.837733174083396	-1.19369750528759
sp	P48163	MAOX_HUMAN	0.569488781748382	1.1822059749906	1.1822059749906
sp	P15880	RS2_HUMAN	0.5696477784612	0.876790369543343	-1.14052347600582
sp	P35637	FUS_HUMAN	0.569774939826135	1.2011238732343	1.2011238732343
sp	Q96EK6	GNA1_HUMAN	0.569855858897585	1.06970058153352	1.06970058153352
sp	Q9Y3B3	TMED7_HUMAN	0.570974117136161	0.806667636591448	-1.23966793092812
sp	Q92882	OSTF1_HUMAN	0.571005293186384	1.01767694811158	1.01767694811158
sp	Q99873	ANM1_HUMAN	0.571902233199063	0.829512664780906	-1.20552710339163
sp	Q14669	TRIPC_HUMAN	0.572044914017627	0.782738880181791	-1.27756525875877
tr	A0A024R8V0	A0A024R8V0_HUMAN	0.573430091183672	0.835289185649325	-1.19719016740608
sp	P07437	TBB5_HUMAN	0.57362558613175	1.03634169655994	1.03634169655994
sp	Q09028	RBBP4_HUMAN	0.574459294438345	0.964186421394219	-1.03714383215851
sp	P78559	MAP1A_HUMAN	0.574683318750284	1.22531494847615	1.22531494847615
tr	B2R7Y0	B2R7Y0_HUMAN	0.575456839073287	1.08776722825334	1.08776722825334
sp	P61020	RAB5B_HUMAN	0.575538005217552	0.937744156061938	-1.06638894365336
sp	Q13641	TPBG_HUMAN	0.577160636261714	1.00441431639503	1.00441431639503
sp	Q9Y6B6	SAR1B_HUMAN	0.577970162856026	0.796208824564462	-1.25595191757265
tr	Q8TE01	Q8TE01_HUMAN	0.580866094825698	0.906400279113166	-1.10326532663738
sp	P51858	HDGF_HUMAN	0.581021468422584	1.10649185348592	1.10649185348592
sp	Q9NRV9	HEBP1_HUMAN	0.58123421981108	1.02001426291807	1.02001426291807
sp	Q96TA1	NIBL1_HUMAN	0.58129668439469	1.08118003220667	1.08118003220667
sp	P62333	PRS10_HUMAN	0.582783090546911	0.830157462956688	-1.20459074889046
sp	P31939	PUR9_HUMAN	0.583129593700018	0.913283899678113	-1.0949497744923
tr	B4DL14	B4DL14_HUMAN	0.583580318781869	0.948659140468642	-1.05411939583062
sp	Q8NBX0	SCPDL_HUMAN	0.584621523825749	0.929778674081046	-1.07552477581652
sp	P08962	CD63_HUMAN	0.586121240042102	0.822501509353937	-1.21580324002747
tr	V9HVZ7	V9HVZ7_HUMAN	0.588279677136199	1.0312946811687	1.0312946811687
sp	P62191	PRS4_HUMAN	0.58882334176641	1.09649018627111	1.09649018627111
sp	Q63HR2	TNS2_HUMAN	0.589452310105948	1.10606044580346	1.10606044580346
sp	Q92614	MY18A_HUMAN	0.589709245132127	1.17984734698794	1.17984734698794
tr	Q9NZ23	Q9NZ23_HUMAN	0.589853370121943	1.09032564259188	1.09032564259188
sp	P15121	ALDR_HUMAN	0.58998890443473	0.910535136030818	-1.09825525718774
sp	P51659	DHB4_HUMAN	0.590070183462478	1.1227274582593	1.1227274582593
sp	P26641	EF1G_HUMAN	0.59069369520809	1.22240346031887	1.22240346031887
tr	I1SRC5	I1SRC5_HUMAN	0.59089830106752	0.952214610946318	-1.05018342346815
sp	P10768	ESTD_HUMAN	0.591514279912635	1.04477020246364	1.04477020246364
sp	Q92820	GGH_HUMAN	0.591971673317551	1.17867516232599	1.17867516232599
tr	S4R3N1	S4R3N1_HUMAN	0.592947605184176	0.628581444015375	-1.59088374230713
sp	P08670	VIME_HUMAN	0.593113961147909	1.04696184331785	1.04696184331785
sp	Q05209	PTN12_HUMAN	0.593819886568094	0.98106762188195	-1.01929773003999
sp	O60749	SNX2_HUMAN	0.594142223820356	0.832188073880618	-1.20165144320905
sp	Q08257	QOR_HUMAN	0.595050751321264	1.11752538635397	1.11752538635397
sp	Q07157	ZO1_HUMAN	0.59524173149649	0.985832827888005	-1.01437076521619
sp	P25445	TNR6_HUMAN	0.595680519998633	1.12595332748292	1.12595332748292
sp	P16152	CBR1_HUMAN	0.597096905816703	1.1035300707877	1.1035300707877
sp	P53004	BIEA_HUMAN	0.600682212181259	1.04584473444298	1.04584473444298
tr	A0A288QYE6	A0A288QYE6_HUMAN	0.60153020787547	1.20209222289175	1.20209222289175
sp	Q96RF0	SNX18_HUMAN	0.601626942992592	0.939124139111717	-1.06482195308691
sp	P47985	UCRI_HUMAN	0.601975995833575	0.837305952358562	-1.19430656999769
sp	Q06830	PRDX1_HUMAN	0.60218231395131	0.919842329759846	-1.087142837035
sp	P06132	DCUP_HUMAN	0.602722302993156	1.06211176877589	1.06211176877589
sp	Q96CX2	KCD12_HUMAN	0.602967634056352	0.878111422884127	-1.13880764324365
sp	Q7Z478	DHX29_HUMAN	0.603538365217412	0.473289364382823	-2.11287232558884
sp	Q6UB35	C1TM_HUMAN	0.604114128163318	1.14336307824676	1.14336307824676
sp	P62917	RL8_HUMAN	0.604517525637618	1.17108526941332	1.17108526941332
sp	O15144	ARPC2_HUMAN	0.605485526302521	1.12230924679447	1.12230924679447
sp	P61981	1433G_HUMAN	0.605582009036809	0.93391603973842	-1.07076006562655
sp	P09382	LEG1_HUMAN	0.605869624460864	0.90973455935065	-1.09922173420979
sp	Q9UNS2	CSN3_HUMAN	0.60625076036329	1.05409562001375	1.05409562001375
sp	Q96P70	IPO9_HUMAN	0.606598690409915	0.879748567013661	-1.13668841018353
sp	O60488	ACSL4_HUMAN	0.607855474694369	0.96005731294982	-1.04160448184854
sp	P49841	GSK3B_HUMAN	0.607969100930079	1.03523189018781	1.03523189018781
sp	O43390	HNRPR_HUMAN	0.608096845765363	1.05019755771812	1.05019755771812
sp	P62750	RL23A_HUMAN	0.609016460301011	1.03576843571037	1.03576843571037
tr	C7FDR3	C7FDR3_HUMAN	0.609181899734716	0.979613529708729	-1.02081072757063
sp	Q02790	FKBP4_HUMAN	0.610902190862556	0.880405065943921	-1.13584080633141
tr	B4DPH5	B4DPH5_HUMAN	0.611873129858926	1.07632820054771	1.07632820054771
sp	P09619	PGFRB_HUMAN	0.611895876431708	1.04283817103679	1.04283817103679
sp	P04908	H2A1B_HUMAN	0.61192846550782	0.887829902303326	-1.12634187855767
sp	P62244	RS15A_HUMAN	0.612326284021853	1.01087842776192	1.01087842776192
sp	P16930	FAAA_HUMAN	0.613005701820558	0.887740356130025	-1.12645549241374
sp	P49441	INPP_HUMAN	0.613727600007561	0.852734364609881	-1.17269813613937
sp	O60888	CUTA_HUMAN	0.61447975315392	0.915452393426384	-1.09235609320674
sp	Q5J8M3	EMC4_HUMAN	0.614622601596408	1.09941538899486	1.09941538899486
sp	Q9Y6N5	SQOR_HUMAN	0.615382212934386	0.85458758820887	-1.17015507105117
sp	Q53EP0	FND3B_HUMAN	0.61662602945214	0.864846240790428	-1.1562748993232
sp	Q16527	CSRP2_HUMAN	0.620137797212345	1.26991044722204	1.26991044722204
sp	Q6PKG0	LARP1_HUMAN	0.620138684291214	1.01572973197069	1.01572973197069
sp	Q9BQE3	TBA1C_HUMAN	0.620373100761408	0.837613407753104	-1.19386818637789
sp	O94808	GFPT2_HUMAN	0.621164924604174	1.12234866054869	1.12234866054869
sp	Q9BTV4	TMM43_HUMAN	0.622460291001454	1.16950928979834	1.16950928979834
sp	Q9UJ70	NAGK_HUMAN	0.622515731894558	1.15187508496738	1.15187508496738
sp	P21964	COMT_HUMAN	0.623071045578812	0.891835873008375	-1.1212825479051
sp	P43243	MATR3_HUMAN	0.623198446520906	0.79871457470995	-1.25201170939337
sp	Q9NVJ2	ARL8B_HUMAN	0.623733627988511	0.851426495003669	-1.17449950861077
sp	P08238	HS90B_HUMAN	0.624657144093995	1.04062182937757	1.04062182937757
sp	Q9UNM6	PSD13_HUMAN	0.625656215238892	0.891637053087031	-1.12153257487202
sp	P63241	IF5A1_HUMAN	0.625894839387368	1.09228975760881	1.09228975760881
sp	P56134	ATPK_HUMAN	0.626485300518765	0.864526443301423	-1.15670261765648
sp	Q13616	CUL1_HUMAN	0.626901915769029	1.05271495371045	1.05271495371045
sp	P62140	PP1B_HUMAN	0.627524831684371	0.907350210590376	-1.10211028589429
sp	O95232	LC7L3_HUMAN	0.628239835718842	1.03056932543325	1.03056932543325
sp	P60228	EIF3E_HUMAN	0.630054286678021	1.16955546483159	1.16955546483159
sp	O96005	CLPT1_HUMAN	0.630400355534092	1.1543945918476	1.1543945918476
sp	P22033	MUTA_HUMAN	0.630483077602474	0.858605839083752	-1.16467877864322
tr	A8K7N0	A8K7N0_HUMAN	0.630851185025744	0.85631564651335	-1.1677936799026
sp	P36551	HEM6_HUMAN	0.631432227675411	1.14026693048224	1.14026693048224
sp	Q5GLZ8	HERC4_HUMAN	0.632121708414108	1.06234412029013	1.06234412029013
sp	P43490	NAMPT_HUMAN	0.634120160232043	0.890686966332721	-1.1227289022959
sp	Q9Y6Y8	S23IP_HUMAN	0.634226970540119	0.95125239027128	-1.05124571588705
sp	P55795	HNRH2_HUMAN	0.634248170030289	1.14793330604738	1.14793330604738
sp	Q15063	POSTN_HUMAN	0.634632006728613	1.01624621388985	1.01624621388985
sp	Q32P28	P3H1_HUMAN	0.635162409758677	1.08471751771516	1.08471751771516
sp	Q13148	TADBP_HUMAN	0.636174614085963	1.04007517512231	1.04007517512231
sp	P20810	ICAL_HUMAN	0.636825068728117	0.879166870625959	-1.13744049441718
sp	P35270	SPRE_HUMAN	0.637906772551054	2.57446669808724	2.57446669808724
sp	P41240	CSK_HUMAN	0.638244125019613	1.32858031312477	1.32858031312477
sp	P04632	CPNS1_HUMAN	0.640307643705686	1.04483935027349	1.04483935027349
sp	P20073	ANXA7_HUMAN	0.641086458429804	1.16267060029733	1.16267060029733
tr	B4E1Z8	B4E1Z8_HUMAN	0.641694376579449	1.13726961896524	1.13726961896524
sp	O15173	PGRC2_HUMAN	0.641810824335966	0.969464572235525	-1.03149720849939
sp	O75874	IDHC_HUMAN	0.642454596908335	0.898953497403927	-1.11240459366128
sp	Q9UBM7	DHCR7_HUMAN	0.64265450902169	0.873848437585966	-1.14436320646465
sp	Q9Y371	SHLB1_HUMAN	0.642963647424645	1.02190087058648	1.02190087058648
sp	P08574	CY1_HUMAN	0.643055349473841	0.920607112691929	-1.086239706617
sp	Q8NHP8	PLBL2_HUMAN	0.643706445820011	1.23522111139198	1.23522111139198
sp	Q96C36	P5CR2_HUMAN	0.646586380231325	0.987510955574072	-1.01264699328694
sp	Q9UDY4	DNJB4_HUMAN	0.647172936950978	1.08294862203317	1.08294862203317
sp	Q9UHX1	PUF60_HUMAN	0.647624425403342	0.92099116003075	-1.08578675170629
sp	P11234	RALB_HUMAN	0.647749946428366	1.17464388333787	1.17464388333787
sp	Q9BS40	LXN_HUMAN	0.647947928578356	0.78402103351899	-1.27547598501486
sp	Q16401	PSMD5_HUMAN	0.648674512847585	1.17661044698821	1.17661044698821
sp	P29218	IMPA1_HUMAN	0.649893278800018	0.920906386474931	-1.08588670323791
sp	Q08209	PP2BA_HUMAN	0.650792389962611	1.20353369565204	1.20353369565204
sp	P60900	PSA6_HUMAN	0.652975348842933	1.13589721968153	1.13589721968153
sp	P51812	KS6A3_HUMAN	0.653187123395267	1.14841842893996	1.14841842893996
sp	Q14152	EIF3A_HUMAN	0.65350591857128	0.911248916533731	-1.09739499477691
sp	Q9Y6K8	KAD5_HUMAN	0.655012460119093	0.969182834244114	-1.03179706105703
sp	P22695	QCR2_HUMAN	0.655185193468824	0.893492325469766	-1.11920379335574
sp	Q14247	SRC8_HUMAN	0.655240631241685	1.12310593008652	1.12310593008652
sp	O75390	CISY_HUMAN	0.659696041882245	1.12689527748001	1.12689527748001
sp	P11047	LAMC1_HUMAN	0.660706620385785	0.828473523082611	-1.20703917764223
sp	Q9H845	ACAD9_HUMAN	0.662259702014297	0.799750974212759	-1.25038922395107
sp	P42330	AK1C3_HUMAN	0.662583572286065	1.08129582649882	1.08129582649882
sp	P21266	GSTM3_HUMAN	0.662635019131194	0.923780943255112	-1.08250771711778
sp	O60701	UGDH_HUMAN	0.66421228664304	0.93368163296054	-1.07102888682642
sp	Q9UJW0	DCTN4_HUMAN	0.664572713215036	1.06023311067947	1.06023311067947
sp	P61764	STXB1_HUMAN	0.664998984703761	0.933358734112818	-1.07139941316404
sp	P16615	AT2A2_HUMAN	0.665005170982782	1.09443929924014	1.09443929924014
sp	P36957	ODO2_HUMAN	0.666099062002826	0.853677881390921	-1.17140202621939
sp	Q16563	SYPL1_HUMAN	0.667538308839492	0.973051014754748	-1.0276953467358
sp	Q9Y3E5	PTH2_HUMAN	0.670191013302739	1.01378226607991	1.01378226607991
sp	Q99536	VAT1_HUMAN	0.671519136607238	1.06725170423831	1.06725170423831
sp	O95573	ACSL3_HUMAN	0.672923572667015	0.976997052915073	-1.0235445409137
sp	Q9ULC4	MCTS1_HUMAN	0.673174365304769	0.921242588606094	-1.08549041519354
tr	B4DVA7	B4DVA7_HUMAN	0.673511845280564	0.87614588646595	-1.14136243226985
sp	P13693	TCTP_HUMAN	0.674046893325809	1.12348315207199	1.12348315207199
sp	Q16555	DPYL2_HUMAN	0.674552083361447	0.945407613367489	-1.05774481383544
tr	E9PL71	E9PL71_HUMAN	0.675382011008853	0.893225459883984	-1.11953817363187
sp	Q9BXK5	B2L13_HUMAN	0.675690867622091	1.02229325093834	1.02229325093834
sp	P24752	THIL_HUMAN	0.677610569362935	0.883454271616063	-1.13192049903245
sp	Q99541	PLIN2_HUMAN	0.679911679397757	0.600956481168194	-1.66401400323715
sp	Q02809	PLOD1_HUMAN	0.680107569804961	1.09115779603853	1.09115779603853
sp	O00560	SDCB1_HUMAN	0.680848213865217	0.790739677841201	-1.26463870224661
tr	B7Z502	B7Z502_HUMAN	0.681243335923199	0.77445031053468	-1.2912384260129
sp	Q99832	TCPH_HUMAN	0.682875388451522	0.943161880213415	-1.06026337681685
tr	Q562V5	Q562V5_HUMAN	0.683255489196719	0.95129180681444	-1.05120215777813
sp	Q9UGP8	SEC63_HUMAN	0.686730583677686	0.94893836313002	-1.05380922392215
sp	P16278	BGAL_HUMAN	0.688315047867063	1.23706559422601	1.23706559422601
sp	Q9UHV9	PFD2_HUMAN	0.688560131014179	0.958319227892651	-1.04349361976072
sp	P09038	FGF2_HUMAN	0.688575084308588	0.786048511659245	-1.27218611213846
sp	O15511	ARPC5_HUMAN	0.689767728888267	0.980848222295372	-1.01952573014794
sp	Q9Y265	RUVB1_HUMAN	0.689833601844355	0.902023606087194	-1.10861843664803
tr	B2R5P6	B2R5P6_HUMAN	0.691482990890328	1.05220732563613	1.05220732563613
tr	Q15202	Q15202_HUMAN	0.691556226380526	0.834019113665316	-1.1990132883229
tr	A0A2U3TZL5	A0A2U3TZL5_HUMAN	0.693107176175451	0.978176723889287	-1.02231015682314
tr	K7EM73	K7EM73_HUMAN	0.694168907260949	1.08481930881175	1.08481930881175
sp	Q92973	TNPO1_HUMAN	0.695693574786791	1.12913542328914	1.12913542328914
sp	P51665	PSMD7_HUMAN	0.696800031101953	0.948577804999904	-1.05420978092577
sp	Q14240	IF4A2_HUMAN	0.698996804168586	0.926230779906596	-1.07964453535094
sp	P11717	MPRI_HUMAN	0.699214292802124	1.28836161097394	1.28836161097394
tr	Q6IPH7	Q6IPH7_HUMAN	0.702610459095489	0.884991872668867	-1.12995387967158
sp	O00264	PGRC1_HUMAN	0.70292829489038	0.895821005520209	-1.11629443140741
tr	B4DJQ5	B4DJQ5_HUMAN	0.703975089720275	0.925901573064515	-1.08002840592466
sp	Q8WWM7	ATX2L_HUMAN	0.705898798404824	1.0950652260668	1.0950652260668
sp	P42766	RL35_HUMAN	0.705967152843298	1.01767215444605	1.01767215444605
sp	O14558	HSPB6_HUMAN	0.706397076719255	0.9155984104162	-1.09218188741223
tr	G9K388	G9K388_HUMAN	0.707004026709468	0.35402225058865	-2.82468121237366
sp	P30520	PURA2_HUMAN	0.708357811654739	1.12684174452716	1.12684174452716
sp	O00461	GOLI4_HUMAN	0.710248443307729	0.968015953414165	-1.03304082590068
sp	Q8NBJ5	GT251_HUMAN	0.712905973973852	0.941855079645186	-1.06173446596128
sp	Q13155	AIMP2_HUMAN	0.713017363150608	1.02747141533894	1.02747141533894
sp	P27348	1433T_HUMAN	0.713273038211306	0.941655621271859	-1.06195935903758
sp	O43242	PSMD3_HUMAN	0.713947070524834	0.917181748705851	-1.09029644496416
sp	P29317	EPHA2_HUMAN	0.714573645077717	0.659378792267929	-1.51657895541424
sp	Q9NQ88	TIGAR_HUMAN	0.714787209912499	1.03786751644935	1.03786751644935
sp	O60256	KPRB_HUMAN	0.71520217028344	1.05554082182383	1.05554082182383
tr	B4DS66	B4DS66_HUMAN	0.716870384580043	1.12807581714825	1.12807581714825
sp	Q9C0C2	TB182_HUMAN	0.717215442411133	0.916129921019805	-1.09154823683396
sp	Q9H8Y8	GORS2_HUMAN	0.718335869755155	0.946488066816183	-1.05653735642312
sp	P46379	BAG6_HUMAN	0.718882158317208	0.96776199970903	-1.03331190964376
sp	P30837	AL1B1_HUMAN	0.721498037131635	0.985287126954921	-1.01493257411223
sp	P05198	IF2A_HUMAN	0.722573105599495	1.10104608745298	1.10104608745298
sp	P04080	CYTB_HUMAN	0.724393060894951	0.886984500242567	-1.12741541675929
sp	P61163	ACTZ_HUMAN	0.725213232251778	1.10396150765935	1.10396150765935
sp	P00505	AATM_HUMAN	0.725304213732403	1.11004657650766	1.11004657650766
sp	P78417	GSTO1_HUMAN	0.725933751158383	1.07599876917353	1.07599876917353
sp	P61586	RHOA_HUMAN	0.726160026486613	0.918153447517343	-1.0891425640278
sp	Q96C86	DCPS_HUMAN	0.727480678577357	0.859846366710266	-1.1629984596271
sp	Q9H5V8	CDCP1_HUMAN	0.729811911874226	1.14555431267988	1.14555431267988
sp	P49591	SYSC_HUMAN	0.729974954093912	0.919753372215279	-1.08724798430632
sp	A1L0T0	ILVBL_HUMAN	0.732833752314725	0.952394075970971	-1.04998553144138
sp	Q15907	RB11B_HUMAN	0.733725635995998	0.892779313470096	-1.12009763769408
sp	O14773	TPP1_HUMAN	0.733763550398324	1.03181879958476	1.03181879958476
sp	P62937	PPIA_HUMAN	0.734290285516571	0.970888898862009	-1.02998396744685
sp	P54577	SYYC_HUMAN	0.735754099628152	1.46476630737147	1.46476630737147
sp	P63000	RAC1_HUMAN	0.736833964861994	0.900882366514452	-1.11002283668737
sp	O75368	SH3L1_HUMAN	0.736902839203181	0.981030413735325	-1.01933638957476
sp	Q7LG56	RIR2B_HUMAN	0.737348444062553	1.07538893580686	1.07538893580686
sp	Q9NVZ3	NECP2_HUMAN	0.738337112600255	1.03100856270488	1.03100856270488
sp	Q92841	DDX17_HUMAN	0.739089232679661	0.915694165930861	-1.09206767631138
sp	Q99714	HCD2_HUMAN	0.739625288377014	1.08670487288891	1.08670487288891
sp	Q9NSD9	SYFB_HUMAN	0.739948005237902	1.13148268965462	1.13148268965462
sp	P26232	CTNA2_HUMAN	0.740367124284765	0.769639509771999	-1.29930959534061
sp	Q641Q2	WAC2A_HUMAN	0.740438291173319	0.938363400982568	-1.06568521209682
sp	Q9UMS4	PRP19_HUMAN	0.741367416050506	1.05745858687795	1.05745858687795
sp	Q00169	PIPNA_HUMAN	0.74181031025137	0.941973589355053	-1.06160088913393
sp	Q10713	MPPA_HUMAN	0.743661785716745	1.06059518808169	1.06059518808169
sp	Q969G5	CAVN3_HUMAN	0.744051642633018	0.993838020614689	-1.00620018479621
sp	O14974	MYPT1_HUMAN	0.745099152817669	1.07556998194051	1.07556998194051
sp	Q53GQ0	DHB12_HUMAN	0.747209799286096	0.903502952006515	-1.10680324594312
sp	P11940	PABP1_HUMAN	0.747783428384397	0.944870064648418	-1.05834657844949
sp	O15371	EIF3D_HUMAN	0.749563575131351	1.09451394408113	1.09451394408113
sp	P61160	ARP2_HUMAN	0.750267129079657	1.07699421530327	1.07699421530327
sp	P38646	GRP75_HUMAN	0.751320632386442	0.955932997636057	-1.04609842161837
sp	Q9NRW7	VPS45_HUMAN	0.753272499852068	1.08462698592474	1.08462698592474
sp	Q13362	2A5G_HUMAN	0.753615304863098	0.797562054911639	-1.25382093323232
sp	P46459	NSF_HUMAN	0.754093261994134	0.775746815627016	-1.28908038016466
tr	I3L2B0	I3L2B0_HUMAN	0.754280580796425	0.985135502203619	-1.01508878500788
tr	Q59EP1	Q59EP1_HUMAN	0.75604352128498	1.0681352291349	1.0681352291349
sp	O95292	VAPB_HUMAN	0.756564386935903	1.06600244259229	1.06600244259229
sp	P51991	ROA3_HUMAN	0.756645557328355	1.33466473622195	1.33466473622195
sp	P10619	PPGB_HUMAN	0.757771699553108	0.925969507940427	-1.07994916833086
sp	Q86Y56	DAAF5_HUMAN	0.759003489837769	1.16410489703216	1.16410489703216
sp	O43813	LANC1_HUMAN	0.760004794263154	0.835703765457407	-1.19659625974363
sp	P00338	LDHA_HUMAN	0.760495319614139	1.03623889479756	1.03623889479756
sp	Q7Z434	MAVS_HUMAN	0.760925652132696	1.03138309741726	1.03138309741726
sp	P26885	FKBP2_HUMAN	0.761567768533227	0.918899496338023	-1.08825829591286
sp	P15153	RAC2_HUMAN	0.762105215581344	1.10947439953569	1.10947439953569
sp	P07686	HEXB_HUMAN	0.762527134803823	1.07599865785227	1.07599865785227
sp	Q96AX1	VP33A_HUMAN	0.763662052584163	0.911659379873236	-1.09690090627823
sp	Q13724	MOGS_HUMAN	0.763757056801506	0.9123200460456	-1.09610657393142
sp	P26599	PTBP1_HUMAN	0.763767045702817	1.06965754799931	1.06965754799931
sp	P62633	CNBP_HUMAN	0.76475750329629	1.03415740899278	1.03415740899278
sp	Q96T76	MMS19_HUMAN	0.765920482321843	1.2009801863263	1.2009801863263
sp	O60884	DNJA2_HUMAN	0.766435905102041	1.23961906667137	1.23961906667137
tr	Q8IWP6	Q8IWP6_HUMAN	0.766441695281668	1.02028076921011	1.02028076921011
sp	P07942	LAMB1_HUMAN	0.767023501684042	1.05100877464787	1.05100877464787
sp	Q14558	KPRA_HUMAN	0.768997553276501	0.934549719737183	-1.07003402695495
tr	A0A024R1M8	A0A024R1M8_HUMAN	0.770666611809563	0.945740081656754	-1.05737297106853
sp	Q9NQW7	XPP1_HUMAN	0.770795581223408	0.909692604040752	-1.09927243066297
sp	P27695	APEX1_HUMAN	0.770889429472714	0.926530089506389	-1.07929576311197
sp	O14763	TR10B_HUMAN	0.771898384005948	1.17159715791313	1.17159715791313
sp	O15258	RER1_HUMAN	0.773075604329304	0.969049014337448	-1.03193954609583
sp	O43592	XPOT_HUMAN	0.774346765014888	1.08367899252199	1.08367899252199
sp	Q13283	G3BP1_HUMAN	0.77439982147695	1.09109429795686	1.09109429795686
sp	P62424	RL7A_HUMAN	0.775124397948858	0.944043846204486	-1.05927283358764
sp	Q6P179	ERAP2_HUMAN	0.776426954795632	0.917028960134329	-1.09047810208035
sp	P40261	NNMT_HUMAN	0.777757120381878	0.937405945845457	-1.06677369013068
sp	Q9BQA1	MEP50_HUMAN	0.778350833242831	0.964730640991285	-1.03655876315121
sp	Q9Y3D6	FIS1_HUMAN	0.778988076392025	0.981964035767452	-1.01836723502654
sp	Q9HC07	TM165_HUMAN	0.779050666438249	0.988548295796275	-1.01158436492423
sp	Q9C0H2	TTYH3_HUMAN	0.779051448584594	0.913932405317039	-1.09417282304713
sp	P45880	VDAC2_HUMAN	0.779587041423569	1.06611934894918	1.06611934894918
sp	Q9GZZ9	UBA5_HUMAN	0.779939889285051	1.07852494121405	1.07852494121405
sp	Q9UEY8	ADDG_HUMAN	0.780525468472328	0.98729411275023	-1.01286940445171
sp	O75521	ECI2_HUMAN	0.781447658476843	1.03352748543471	1.03352748543471
sp	P62906	RL10A_HUMAN	0.781971071085184	0.914824951967813	-1.09310529609951
sp	P12277	KCRB_HUMAN	0.784960495411476	1.07701371643719	1.07701371643719
sp	Q9Y6E0	STK24_HUMAN	0.785600074608282	1.2076707116345	1.2076707116345
sp	Q9Y5M8	SRPRB_HUMAN	0.786123292993013	0.91574554370174	-1.09200640601283
sp	P84098	RL19_HUMAN	0.787163071069011	0.94319219773909	-1.06022929621034
sp	P05388	RLA0_HUMAN	0.787185313581265	1.05511806322659	1.05511806322659
sp	P50281	MMP14_HUMAN	0.787606428568205	1.01356979030082	1.01356979030082
tr	A0A0F7KYT8	A0A0F7KYT8_HUMAN	0.787983656804132	1.0335963750357	1.0335963750357
sp	Q96GG9	DCNL1_HUMAN	0.789091027666207	1.1171602365609	1.1171602365609
sp	P0DP23	CALM1_HUMAN	0.789581964297872	0.932484048966552	-1.07240440317266
tr	B7ZKT9	B7ZKT9_HUMAN	0.790287112798695	1.0488051002027	1.0488051002027
sp	Q99497	PARK7_HUMAN	0.790920722383986	1.07969648948186	1.07969648948186
sp	Q92747	ARC1A_HUMAN	0.791298324474055	0.890999996673061	-1.12233445985852
sp	P48147	PPCE_HUMAN	0.794118215095254	1.03208038009359	1.03208038009359
sp	O60831	PRAF2_HUMAN	0.794813299066257	0.846438765234909	-1.18142037093785
tr	A0A024R201	A0A024R201_HUMAN	0.797596174041015	0.940631572809227	-1.06311549485147
sp	O94905	ERLN2_HUMAN	0.79941184206345	1.06075325277645	1.06075325277645
sp	P40925	MDHC_HUMAN	0.79991633896784	0.940455803468129	-1.06331418904779
sp	Q15645	PCH2_HUMAN	0.801021141550523	1.19044966863362	1.19044966863362
sp	O76094	SRP72_HUMAN	0.802226906001885	0.924130536457161	-1.08209821075029
sp	Q07065	CKAP4_HUMAN	0.80392131132022	0.97309441983517	-1.02764950616959
sp	P0DN79	CBSL_HUMAN	0.805335893662285	1.00684696208807	1.00684696208807
sp	Q04446	GLGB_HUMAN	0.806316074976987	0.864544623320503	-1.15667829401246
sp	P61026	RAB10_HUMAN	0.807280423543736	0.97210356764123	-1.02869697559742
sp	P28288	ABCD3_HUMAN	0.807503618278848	0.987326131483285	-1.01283655735686
sp	Q02543	RL18A_HUMAN	0.807632920713354	0.985953231193703	-1.01424689159879
sp	Q07960	RHG01_HUMAN	0.809113761643642	0.953986899709542	-1.0482324236365
sp	P62266	RS23_HUMAN	0.80963229439205	0.935244632917759	-1.06923896144714
sp	P49368	TCPG_HUMAN	0.810624299145382	1.04117135194461	1.04117135194461
sp	Q9Y646	CBPQ_HUMAN	0.812197354392876	1.07456026101623	1.07456026101623
sp	P61803	DAD1_HUMAN	0.812340084003743	1.03857556338757	1.03857556338757
sp	P35237	SPB6_HUMAN	0.816948232968393	1.07490140297545	1.07490140297545
sp	P15559	NQO1_HUMAN	0.818489993421061	1.05618926842314	1.05618926842314
sp	Q07866	KLC1_HUMAN	0.818649611895738	0.923464871232083	-1.08287822433982
sp	Q9UEW8	STK39_HUMAN	0.81892397123482	0.993380843181559	-1.00666326199451
sp	Q9UJZ1	STML2_HUMAN	0.821499163415722	1.06918960146378	1.06918960146378
sp	P48637	GSHB_HUMAN	0.821809044585259	1.075172873638	1.075172873638
sp	P46778	RL21_HUMAN	0.8225167227819	0.966972428723677	-1.0341556494221
tr	V5YQL4	V5YQL4_HUMAN	0.822927152919471	0.877638976753522	-1.13942068035664
sp	P07737	PROF1_HUMAN	0.823796760633291	1.04305156205904	1.04305156205904
sp	Q96G03	PGM2_HUMAN	0.824921992402261	1.12893949241178	1.12893949241178
sp	P49189	AL9A1_HUMAN	0.82500442346001	0.967616960903081	-1.03346679564886
sp	P30084	ECHM_HUMAN	0.82521298263898	1.06916695643037	1.06916695643037
sp	Q92544	TM9S4_HUMAN	0.825651075092469	0.879249943234843	-1.13733302764957
sp	Q9ULC3	RAB23_HUMAN	0.82593188073306	0.822789150689788	-1.21537820371312
tr	E7ESP4	E7ESP4_HUMAN	0.826138548264161	1.03748419991504	1.03748419991504
sp	P18621	RL17_HUMAN	0.826209145607062	0.935061317698071	-1.06944858168424
sp	Q9NTK5	OLA1_HUMAN	0.827613301690835	0.98123695341233	-1.01912183038197
sp	P38159	RBMX_HUMAN	0.828023909599704	0.828984059205331	-1.20629581340636
tr	A0A384N6B9	A0A384N6B9_HUMAN	0.828945290249616	1.05314490338357	1.05314490338357
sp	Q99436	PSB7_HUMAN	0.829251791889325	1.02910499384902	1.02910499384902
sp	O00505	IMA4_HUMAN	0.830283574577814	0.76022412412094	-1.31540156155439
sp	Q14C86	GAPD1_HUMAN	0.830957117185255	0.833781819812395	-1.19935452685333
sp	Q9Y5P6	GMPPB_HUMAN	0.831000462713629	1.01195810531093	1.01195810531093
sp	Q8WUM4	PDC6I_HUMAN	0.831003760036351	1.03662951204784	1.03662951204784
sp	P43686	PRS6B_HUMAN	0.831172746737328	0.943219962163558	-1.06019808752372
sp	Q9Y383	LC7L2_HUMAN	0.831568108323315	1.00514182429384	1.00514182429384
sp	P0DN76	U2AF5_HUMAN	0.833499548758625	1.0315482294804	1.0315482294804
sp	Q04206	TF65_HUMAN	0.834330721904418	0.991958553748522	-1.00810663532371
tr	Q59ET3	Q59ET3_HUMAN	0.834416965321853	0.965138261274318	-1.03612097885297
sp	P60983	GMFB_HUMAN	0.837813788605049	0.966858004051901	-1.03427803856327
sp	Q13740	CD166_HUMAN	0.840543166204891	0.934830185256007	-1.06971299790255
sp	P14174	MIF_HUMAN	0.841549770163913	0.990010571662758	-1.01009022390586
sp	O94855	SC24D_HUMAN	0.842442496385231	0.934873579983249	-1.06966334423304
sp	Q9NX62	IMPA3_HUMAN	0.8428504904296	1.07302674110352	1.07302674110352
sp	P62913	RL11_HUMAN	0.843814803224994	0.998256362727205	-1.00174668285412
sp	O75746	CMC1_HUMAN	0.844476750332305	0.986523601299151	-1.0136604929503
sp	P22061	PIMT_HUMAN	0.844854727211162	1.07002442976106	1.07002442976106
sp	Q5GJ75	TP8L3_HUMAN	0.845940486894117	0.951151006761048	-1.05135776852647
sp	Q15293	RCN1_HUMAN	0.847323999301462	0.956973707734722	-1.04496078828239
tr	B2R9H3	B2R9H3_HUMAN	0.848299163960588	0.967036560852192	-1.03408706607614
sp	Q15257	PTPA_HUMAN	0.84950535247241	0.967897239928979	-1.0331675293065
sp	P01023	A2MG_HUMAN	0.852778933275096	0.944294280757819	-1.05899190578331
sp	O94973	AP2A2_HUMAN	0.854119616469912	0.948290180769051	-1.0545295314447
sp	Q03135	CAV1_HUMAN	0.854624514065113	0.985996380908841	-1.01420250556929
sp	P16401	H15_HUMAN	0.856934783887314	0.942455556572859	-1.06105799156874
sp	P04114	APOB_HUMAN	0.857614212801267	1.83963419736294	1.83963419736294
sp	O75351	VPS4B_HUMAN	0.858157957440308	1.03649827275594	1.03649827275594
sp	Q9NZM1	MYOF_HUMAN	0.859305080424396	1.35224607091908	1.35224607091908
tr	Q5T0R9	Q5T0R9_HUMAN	0.859634516424804	1.04422503550678	1.04422503550678
sp	Q13404	UB2V1_HUMAN	0.86033706134682	1.07381854164035	1.07381854164035
sp	P62873	GBB1_HUMAN	0.860800608844792	1.04330605605372	1.04330605605372
sp	P50579	MAP2_HUMAN	0.861313187901928	0.999263683947287	-1.00073685861354
sp	Q8TDB6	DTX3L_HUMAN	0.862637978393866	0.984621637337781	-1.01561855039444
sp	Q96D15	RCN3_HUMAN	0.86395662772626	1.0367897191561	1.0367897191561
sp	P46776	RL27A_HUMAN	0.867590556113899	0.992705079320963	-1.00734852760502
sp	P27824	CALX_HUMAN	0.86789629599348	1.02633264913772	1.02633264913772
sp	Q9Y6E2	BZW2_HUMAN	0.869104861257623	1.00825116345922	1.00825116345922
sp	P36405	ARL3_HUMAN	0.870051219742398	1.02974934797259	1.02974934797259
sp	P36955	PEDF_HUMAN	0.871573742693533	1.11907179277611	1.11907179277611
tr	E2D5P7	E2D5P7_HUMAN	0.876763547954888	0.841623347082416	-1.18817996609364
sp	Q9BY32	ITPA_HUMAN	0.877177412624582	0.970616542374041	-1.0302729825252
sp	P36542	ATPG_HUMAN	0.878040781498659	0.938630691305353	-1.06538174093722
tr	Q4W4Y1	Q4W4Y1_HUMAN	0.879018737264122	1.0262001042808	1.0262001042808
sp	Q562R1	ACTBL_HUMAN	0.880015764136047	0.984378784886216	-1.01586910989309
sp	Q9Y224	RTRAF_HUMAN	0.880085395313153	1.04826649417281	1.04826649417281
sp	Q14677	EPN4_HUMAN	0.880444622468187	0.978661510208406	-1.02180374886415
sp	Q96M27	PRRC1_HUMAN	0.880731331642181	0.993808965295363	-1.00622960238922
tr	R4GNH3	R4GNH3_HUMAN	0.881863645345768	1.08327775909381	1.08327775909381
sp	Q08AM6	VAC14_HUMAN	0.883414606812922	1.02038215008716	1.02038215008716
sp	Q9NX63	MIC19_HUMAN	0.885885851136812	1.00452458309347	1.00452458309347
sp	Q7Z2W4	ZCCHV_HUMAN	0.890147010971502	0.941364427999938	-1.06228785606935
sp	P55263	ADK_HUMAN	0.890785440368543	0.972434691496049	-1.02834669386542
tr	I6TKJ3	I6TKJ3_HUMAN	0.890882260306591	1.03232799754036	1.03232799754036
sp	P09661	RU2A_HUMAN	0.891611702734946	1.18523038776636	1.18523038776636
sp	O00410	IPO5_HUMAN	0.892996401496589	0.977949106458092	-1.02254809927867
sp	P11233	RALA_HUMAN	0.8940656432099	1.04478548393411	1.04478548393411
sp	P08559	ODPA_HUMAN	0.894453529907702	0.980387218425188	-1.02000513797632
sp	P05452	TETN_HUMAN	0.895777672347056	1.08408110502009	1.08408110502009
sp	Q9Y5K8	VATD_HUMAN	0.896003254431818	0.825548700672584	-1.21131557615594
sp	Q16881	TRXR1_HUMAN	0.897474615159154	0.640753475218267	-1.56066262404485
sp	P20042	IF2B_HUMAN	0.897906541555891	0.940317654999981	-1.06347040777408
sp	P99999	CYC_HUMAN	0.898057790023493	0.952172648375615	-1.05022970540687
sp	Q14344	GNA13_HUMAN	0.900253728408414	1.05703781626745	1.05703781626745
sp	Q13619	CUL4A_HUMAN	0.900611622788542	0.969331837817305	-1.03163845546614
sp	P21283	VATC1_HUMAN	0.900987526936519	0.837587677824639	-1.19390486091817
sp	Q9ULV4	COR1C_HUMAN	0.901416239366046	0.968844612549223	-1.03215725932438
sp	Q9NYL4	FKB11_HUMAN	0.902230721653988	0.989896468983998	-1.01020665426393
sp	Q9BZF1	OSBL8_HUMAN	0.902268757078166	0.952553974104455	-1.0498092781988
sp	E9PAV3	NACAM_HUMAN	0.904681987779034	1.04290752167598	1.04290752167598
sp	P55010	IF5_HUMAN	0.905479650368967	1.05522993608041	1.05522993608041
sp	O00469	PLOD2_HUMAN	0.90583569950777	1.05298502069463	1.05298502069463
sp	P84085	ARF5_HUMAN	0.906016831126092	1.02960064989166	1.02960064989166
sp	Q15056	IF4H_HUMAN	0.906051403334624	1.04334582284565	1.04334582284565
sp	P06239	LCK_HUMAN	0.906162353428925	0.982430714982694	-1.01788348506349
sp	P62995	TRA2B_HUMAN	0.906883458819108	0.830219514444414	-1.2045007164993
tr	A0A0A0MRM8	A0A0A0MRM8_HUMAN	0.907166164250912	1.36469688682522	1.36469688682522
sp	Q13564	ULA1_HUMAN	0.907295372266576	0.996577227297283	-1.00343452831247
sp	Q9UKK9	NUDT5_HUMAN	0.908039029736438	0.983687483346218	-1.01658302756714
sp	P26373	RL13_HUMAN	0.908725462495885	0.967427792526182	-1.03366887712494
sp	Q9UI12	VATH_HUMAN	0.910977020957668	0.951799033070414	-1.05064195828619
sp	P52888	THOP1_HUMAN	0.91139384798983	0.934365973185755	-1.07024445313485
sp	Q04323	UBXN1_HUMAN	0.911654740378322	0.910834892643949	-1.09789382035774
sp	O95786	DDX58_HUMAN	0.911689620814307	0.558433558166125	-1.79072332845462
sp	Q8IZ83	A16A1_HUMAN	0.913318581110064	1.0527658037954	1.0527658037954
sp	Q9UBQ7	GRHPR_HUMAN	0.915651911566129	0.996748033464552	-1.00326257632447
sp	Q9HC38	GLOD4_HUMAN	0.91691033393719	1.00467734246906	1.00467734246906
sp	Q3ZCQ8	TIM50_HUMAN	0.918330216466834	1.02046907400158	1.02046907400158
sp	O14828	SCAM3_HUMAN	0.919299763227384	1.01362603790466	1.01362603790466
sp	P50995	ANX11_HUMAN	0.919311658006571	1.02202276172797	1.02202276172797
sp	Q92974	ARHG2_HUMAN	0.922406959581738	0.957246280938807	-1.0446632386174
sp	P20290	BTF3_HUMAN	0.92450643981146	0.909433277959578	-1.09958588962526
sp	Q96QK1	VPS35_HUMAN	0.925869631445763	0.982882581201899	-1.01741552767897
sp	P20908	CO5A1_HUMAN	0.927593565363602	1.02247036105896	1.02247036105896
sp	O75844	FACE1_HUMAN	0.927840582892639	0.997794037191155	-1.00221083983931
sp	Q9Y2Q3	GSTK1_HUMAN	0.92846116981683	0.945124830465583	-1.05806129282138
sp	P40227	TCPZ_HUMAN	0.930881595696422	0.985446492883349	-1.01476843970906
sp	P22626	ROA2_HUMAN	0.931915429353517	0.981453657836022	-1.01889680884666
sp	P52895	AK1C2_HUMAN	0.9327933165527	1.04513602133837	1.04513602133837
sp	Q6NUQ4	TM214_HUMAN	0.934131917682524	0.9498716867427	-1.05277377350745
sp	Q92688	AN32B_HUMAN	0.93671207812502	0.957785116799753	-1.04407552639918
tr	D3DTX7	D3DTX7_HUMAN	0.940344370781512	0.853038205761803	-1.17228043626364
sp	P20936	RASA1_HUMAN	0.941790465439806	0.941213872211169	-1.06245777875195
sp	Q16698	DECR_HUMAN	0.941912906502535	0.993170431215226	-1.00687653253673
sp	P23921	RIR1_HUMAN	0.94253277713352	0.994050058943398	-1.00598555475458
sp	Q58FG1	HS904_HUMAN	0.943223196836654	1.0162271510076	1.0162271510076
sp	Q9NX14	NDUBB_HUMAN	0.943247747507654	0.920725704287014	-1.08609979643652
sp	P68036	UB2L3_HUMAN	0.943744101083657	0.958502881724285	-1.04329368128875
sp	O75886	STAM2_HUMAN	0.945389328403999	1.10466153048944	1.10466153048944
tr	Q59ET0	Q59ET0_HUMAN	0.947707162621228	0.952099461348176	-1.05031043561772
sp	P25685	DNJB1_HUMAN	0.94889701652837	0.925585760007783	-1.08039691534536
sp	P61978	HNRPK_HUMAN	0.950470666283538	0.88327575798031	-1.1321492647852
sp	O00148	DX39A_HUMAN	0.950549111717701	1.00725557836896	1.00725557836896
sp	Q16543	CDC37_HUMAN	0.950848559499167	1.13124803912044	1.13124803912044
sp	P05362	ICAM1_HUMAN	0.9520733005279	0.964735556168358	-1.03655348204611
sp	Q16629	SRSF7_HUMAN	0.953918106985375	0.98632322619179	-1.01386642172163
sp	Q9BW60	ELOV1_HUMAN	0.954114727579085	1.0444980432116	1.0444980432116
sp	Q9UFN0	NPS3A_HUMAN	0.955907713299746	1.01231251569844	1.01231251569844
sp	Q01844	EWS_HUMAN	0.956447815536506	0.940206513006713	-1.06359612081613
sp	P17174	AATC_HUMAN	0.956519602088902	0.957936984131436	-1.04391000302249
sp	P62942	FKB1A_HUMAN	0.957899320931861	1.00363367512776	1.00363367512776
sp	Q9H3K2	GHITM_HUMAN	0.959105415361414	0.822725718255043	-1.21547190978902
sp	O60869	EDF1_HUMAN	0.960236267888455	1.09953588961411	1.09953588961411
sp	P67870	CSK2B_HUMAN	0.960632352448808	0.962743222228464	-1.03869856147655
tr	A0A2I4PZC6	A0A2I4PZC6_HUMAN	0.961569477451893	0.983977789447548	-1.01628310183856
sp	Q9H2V7	SPNS1_HUMAN	0.962078322028226	0.932809562047743	-1.0720301770972
sp	O43583	DENR_HUMAN	0.963447797563412	0.969993703147816	-1.03093452746632
sp	P46781	RS9_HUMAN	0.963831151857598	0.985367377501123	-1.0148499157096
sp	P61421	VA0D1_HUMAN	0.96640824168676	0.856599577508587	-1.16740659960222
sp	Q05086	UBE3A_HUMAN	0.971729105683193	1.15164845021165	1.15164845021165
sp	Q14103	HNRPD_HUMAN	0.975586544070209	1.00060754083323	1.00060754083323
tr	C7DJS2	C7DJS2_HUMAN	0.980854709024718	0.993571057749557	-1.00647054098476
sp	Q9NZB2	F120A_HUMAN	0.981509992221886	0.984686775751157	-1.01555136580073
sp	O00442	RTCA_HUMAN	0.98364944631144	1.04249267463367	1.04249267463367
sp	P48556	PSMD8_HUMAN	0.985779823674119	0.985092319400036	-1.01513328274556
sp	Q9UIJ7	KAD3_HUMAN	0.986215955427364	0.920700318697713	-1.08612974242743
sp	O43765	SGTA_HUMAN	0.987468664715518	1.00247180989532	1.00247180989532
sp	P02461	CO3A1_HUMAN	0.988783913487529	0.949781782965211	-1.0528734262285
tr	A0A0S2Z377	A0A0S2Z377_HUMAN	0.989094170993543	0.905825598437477	-1.1039652685075
tr	A0A2I4PZ67	A0A2I4PZ67_HUMAN	0.990180685726076	0.813074548156224	-1.22989952430273
sp	Q06136	KDSR_HUMAN	0.990959460030895	0.987051465887751	-1.01311839813804
sp	O94925	GLSK_HUMAN	0.99310470558666	0.987047914113503	-1.01312204372381
sp	P00441	SODC_HUMAN	0.996198671220536	0.972451448228938	-1.0283289739773
sp	P23919	KTHY_HUMAN	0.997790753721041	0.977995935399948	-1.02249913706549
sp	P22307	NLTP_HUMAN	0.99949175562241	0.997048299904999	-1.00296043842137
