# Supplementary material for: Proteomic Analysis of KCNK3 Loss of Expression Identified Dysregulated Pathways in Pulmonary Vascular Cells
Source: Int J Mol Sci. 2020 Oct 7;21(19):7400. doi: 10.3390/ijms21197400 (PMC7582549; doi:10.3390/ijms21197400)
Supplement: Supplementary file 1 [file ijms-21-07400-s001.zip › Supplementary file/Supplemental Table 3.xlsx]

## Sheet: Feuil1
hPAECs				hPASMCs				Common protein to hPAECs and hPASMCs
ID	Symbol	Expr Fold Change		ID	Symbol	Expr Fold Change		hPAECs			hPASMCs
P33527	ABCC1	1.30124166315966		Q8NE71	ABCF1	-1.27262499913298		ID	Symbol	Expr Fold Change	ID	Symbol	Expr Fold Change
Q96IU4	ABHD14B	-1.30401410972939		P49748	ACADVL	-1.18041943366665		P39687	ANP32A	-1.26137626799701	P39687	ANP32A	-1.29267079146993
Q9P1F3	ABRACL	-1.17389070960089		Q99798	ACO2	-1.25456918717641		Q9HD20	ATP13A1	1.29001715752258	Q9HD20	ATP13A1	-1.28792068197988
Q9UKV3	ACIN1	1.30740302747194		P11766	ADH5	1.34368064911675		Q7L1Q6	BZW1	-1.377335572544	Q7L1Q6	BZW1	1.16513890792732
P21399	ACO1	1.3011407468948		O00116	AGPS	-1.3969142855592		P40121	CAPG	-1.04519548429299	P40121	CAPG	-1.26945101502231
Q9NPJ3	ACOT13	-1.18854682573623		Q09666	AHNAK	1.85097551058111		P48643	CCT5	-1.1267400615997	P48643	CCT5	-1.1598761916693
O96019	ACTL6A	-3.54603112523735		O95831	AIFM1	-1.18992375964903		Q99439	CNN2	1.20997737090913	Q99439	CNN2	1.52237845082798
O43707	ACTN4	1.19617068353652		P54819	AK2	-1.47932694407428		Q9UJU6	DBNL	-1.14200498904217	Q9UJU6	DBNL	-1.11769986486357
Q53H12	AGK	1.45732409301778		Q04828	AKR1C1/AKR1C2	-1.43870818407022		O00571	DDX3X	1.21489738939419	O00571	DDX3X	1.41078901357264
P23526	AHCY	-1.08962592017847		P47895	ALDH1A3	1.85728280862811		Q14204	DYNC1H1	1.38248285476443	Q14204	DYNC1H1	26.0
Q09666	AHNAK	1.31501013116069		Q01433	AMPD2	-1.21323823529198		P19525	EIF2AK2	-1.55666218600155	P19525	EIF2AK2	-1.72701705504094
Q8IVF2	AHNAK2	2.02344483217956		P04083	ANXA1	1.27906976744186		P48507	GCLM	1.33453411852363	P48507	GCLM	1.21664410856871
P00568	AK1	-1.22127057199854		P07355	ANXA2	1.20719829178745		P50395	GDI2	-1.09405945564482	P50395	GDI2	-1.57971014492754
Q02952	AKAP12	1.66973990505359		Q10567	AP1B1	-1.18934955048627		P00390	GSR	-1.16067155446328	P00390	GSR	-2.21875688878946
P15121	AKR1B1	-1.07324561301832		O95782	AP2A1	1.34984645016246		P09601	HMOX1	1.67814469815049	P09601	HMOX1	3.58245814903561
P02768	ALB	1.43730923896206		O00203	AP3B1	-1.24046557814717		O43390	HNRNPR	1.24471841742295	O43390	HNRNPR	-1.18960314639059
P00352	ALDH1A1	-1.26533744276494		Q8NEU8	APPL2	1.7158235733685		P11021	HSPA5	-1.3361378229089	P11021	HSPA5	-1.4285993351309
Q96CW1	AP2M1	-1.1294662920875		P84077	ARF1	-1.20919058631756		P80217	IFI35	-1.57792997467831	P80217	IFI35	-1.57025733472516
P27695	APEX1	-1.15880500129431		Q9NP61	ARFGAP3	1.175743257326		P09914	IFIT1	-13.6193119063542	P09914	IFIT1	-1.66666666666667
Q9BZZ5	API5	-1.23026638085095		P52565	ARHGDIA	1.22100389930625		O14879	IFIT3	-15.4996102732805	O14879	IFIT3	-1.67951668036642
Q9HDC9	APMAP	-1.40277593596691		O15143	ARPC1B	1.28412974147623		P05161	ISG15	-2.01407925840303	P05161	ISG15	-1.45996505608771
P04114	APOB	2.14540176423509		P05023	ATP1A1	-1.19431792489802		Q14974	KPNB1	1.20641635737988	Q14974	KPNB1	1.11702067066698
P02649	APOE	1.39226992646786		P48047	ATP5PO	-1.32850387971579		P83111	LACTB	1.28944368455155	P83111	LACTB	1.29917194374347
P48444	ARCN1	-1.17080194118069		P61769	B2M	-1.76813710461228		Q9Y4K0	LOXL2	1.28591009273854	Q9Y4K0	LOXL2	1.50542800056452
P38606	ATP6V1A	1.11775026549506		O95816	BAG2	-1.31016050235629		P20645	M6PR	1.11938614190205	P20645	M6PR	-2.19401223746027
P21283	ATP6V1C1	1.24940833308651		O95817	BAG3	1.17027650339904		P46821	MAP1B	1.86623924693307	P46821	MAP1B	2.95833333333333
P56945	BCAR1	1.17769763770754		Q9H3H3	C11orf68	1.22184482678617		P36507	MAP2K2	-1.13852611849682	P36507	MAP2K2	1.17733963314068
Q9P287	BCCIP	-1.24121882555613		Q9HB07	C12orf10	1.40101860670822		P25205	MCM3	-1.42720620174607	P25205	MCM3	-1.70422406699633
P53004	BLVRA	-1.06690842971112		P01024	C3	1.17554353170333		P40926	MDH2	-1.11875787863923	P40926	MDH2	-1.17416012974236
P07738	BPGM	-1.30186305761219		O43852	CALU	1.68979647114918		Q12965	MYO1E	1.31648136138411	Q12965	MYO1E	-1.41170438268489
O95861	BPNT1	-1.12080865831982		P40123	CAP2	3.14852117252734		Q99733	NAP1L4	-1.21225069258275	Q99733	NAP1L4	-2.07869149809154
O43684	BUB3	-1.177413329487		Q14444	CAPRIN1	-1.23056261644949		P55786	NPEPPS	1.16868845641527	P55786	NPEPPS	1.1445556327522
P04632	CAPNS1	-1.06644965289757		P52907	CAPZA1	1.29739522310449		P29728	OAS2	-3.13227564938815	P29728	OAS2	-4.0
P55210	CASP7	-1.35351334908233		P49589	CARS1	1.15763647864555		Q13177	PAK2	-1.09385393863155	Q13177	PAK2	1.25039349559852
P04040	CAT	-1.24428493624933		P78371	CCT2	-1.07000353444484		Q8WX93	PALLD	1.24224024563113	Q8WX93	PALLD	1.09022490432658
Q6NZI2	CAVIN1	1.16181920554341		Q9HCU0	CD248	-1.24786892529458		P12004	PCNA	-1.22914856904959	P12004	PCNA	-1.41096640659738
P21926	CD9	1.20163039630066		Q9UKY7	CDV3	1.44024649136318		Q9NR12	PDLIM7	1.10699159385929	Q9NR12	PDLIM7	1.27655984547804
P06493	CDK1	-1.27818817887043		Q5SW79	CEP170	1.78797766077726		P30086	PEBP1	-1.13945624667806	P30086	PEBP1	-1.74409847975973
Q00537	CDK17	-1.2765030134937		Q15417	CNN3	1.18975910216501		Q15149	PLEC	1.55253628201454	Q15149	PLEC	52.5
Q9UHD1	CHORDC1	1.27644323980516		P12111	COL6A3	-1.84848484848485		O60664	PLIN3	1.14044390569446	O60664	PLIN3	1.18466097893557
O76071	CIAO1	-1.07200563887136		Q9UBW8	COPS7A	-1.36916034608354		Q99873	PRMT1	-1.11486266680363	Q99873	PRMT1	-1.17626180944549
Q6FI81	CIAPIN1	-1.16992875659035		Q99627	COPS8	-1.37736806594542		Q9P0K7	RAI14	1.27692372535915	Q9P0K7	RAI14	2.2
Q07065	CKAP4	1.12890251840372		Q9BR76	CORO1B	1.19549670886771		Q9Y3Z3	SAMHD1	-3.22031161732921	Q9Y3Z3	SAMHD1	-1.73522360831046
Q86T13	CLEC14A	-1.34288440024403		O75131	CPNE3	1.09727679265777		Q14108	SCARB2	-1.26664966716939	Q14108	SCARB2	-1.25920366677298
O15247	CLIC2	1.33759578044926		P50416	CPT1A	-1.30523986417748		O95486	SEC24A	-1.34782571822048	O95486	SEC24A	-3.77257940151943
P61201	COPS2	-1.13528599411005		P46108	CRK	1.82607250950533		O60749	SNX2	-1.07235270162505	O60749	SNX2	-1.12040651875743
Q92905	COPS5	-1.27583689889069		P55060	CSE1L	-1.32151112536842		P04179	SOD2	-1.6182226696849	P04179	SOD2	-1.65739092588115
Q9Y2S2	CRYL1	-1.17551835816046		O43169	CYB5B	-2.00032438579303		P17987	TCP1	-1.17818658431756	P17987	TCP1	-1.04867761299805
Q08257	CRYZ	-1.12609334673304		P98082	DAB2	1.33384773995699		Q96JJ7	TMX3	-1.65573837871092	Q96JJ7	TMX3	-1.37256677774494
O75390	CS	-1.1299284646914		P14868	DARS1	-1.8125		Q15654	TRIP6	1.23039722626477	Q15654	TRIP6	1.26565830427826
P41240	CSK	-1.10918534394391		Q16643	DBN1	-1.30161932439907		Q9UBT2	UBA2	-1.22297863527374	Q9UBT2	UBA2	-1.39045100720827
P67870	CSNK2B	-1.20136720923216		Q96PD2	DCBLD2	1.28254718920032		P55072	VCP	1.12329770209764	P55072	VCP	1.13041978832928
P53634	CTSC	-1.26906126557834		Q13561	DCTN2	1.18640321076647		Q9NP79	VTA1	1.50651936038546	Q9NP79	VTA1	1.61229260067302
P25774	CTSS	-1.35680028799164		Q16531	DDB1	-1.2397794138699
Q9UBR2	CTSZ	-1.43143729501672		Q13838	DDX39B	-4.84928601510395
P61073	CXCR4	-1.82403736003336		O43143	DHX15	-1.47388611546129
P99999	CYCS	-1.18427256642365		Q9UBS4	DNAJB11	-1.17243203432167
Q5TAQ9	DCAF8	-1.64117775536693		Q9H3Z4	DNAJC5	-1.40076505233144
Q96C86	DCPS	-1.111215598157		A0A140VK07	DPYSL3	1.23892455607733
Q96GG9	DCUN1D1	1.27279273750107		P13639	EEF2	1.11477109255734
O94760	DDAH1	1.25229908637296		Q9NZN4	EHD2	1.14244606260527
Q92841	DDX17	1.13114823255005		Q9Y262	EIF3L	1.17724437787686
Q9NUU7	DDX19A	-2.44146881159348		P78344	EIF4G2	-1.50853756170074
P17844	DDX5	1.12450204816585		O60841	EIF5B	-1.09737344697188
O95786	DDX58	-2.20489570832315		P07814	EPRS1	-1.16340021552152
Q8TCE6	DENND10	1.65259265435092		Q9BS26	ERP44	-1.26002880581222
O00273	DFFA	-1.1856173570319		Q96KP1	EXOC2	-2.10598998177756
O60832	DKC1	1.26019049466765		Q12884	FAP	-1.88888888888889
P09622	DLD	-1.20784736329357		Q96AC1	FERMT2	1.78260869565217
Q9NVH1	DNAJC11	1.33331960902201		O75369	FLNB	1.43537414965986
Q8WXX5	DNAJC9	-1.30138698763245		Q14315	FLNC	1.3063212585629
P49184	DNASE1L1	1.28621600772092		Q16658	FSCN1	1.3291616404914
O60762	DPM1	1.04120082313246		Q96AE4	FUBP1	1.24365868587821
Q9UHL4	DPP7	-1.2345150408925		A0A090N8G0	GARS1	1.28552123355681
A0A1B0GW05	DPY19L1	-1.71782151834178		P22102	GART	-1.16792989619881
O43237	DYNC1LI2	-2.44879317088466		Q92616	GCN1	1.86666666666667
P42892	ECE1	-1.23534485939298		P31150	GDI1	-1.39115454393893
Q12805	EFEMP1	-1.25581588453988		Q96IJ6	GMPPA	-1.33118060549071
Q96C19	EFHD2	1.40019983340738		P49915	GMPS	-1.19321620524602
Q9H4M9	EHD1	1.25567751736855		Q9HAV0	GNB4	-5.37248528887365
P60228	EIF3E	-1.09845241656348		O60443	GSDME	1.17005016738472
O00303	EIF3F	-1.12957050899321		O60814	H2BC12	-1.4510134320778
O75822	EIF3J	1.12013601192266		Q9P035	HACD3	-1.31949614461899
P60842	EIF4A1	-1.06674457386822		Q9BX68	HINT2	-2.07152399359299
Q15717	ELAVL1	1.20391235163857		P19367	HK1	-1.14013556240381
P06733	ENO1	-1.08777694913485		D9UB11	HLA-A	2.07533788913509
A0A0A0MRA8	EPB41L3	1.03504400870123		X5M224	HLA-C	-1.56899411624507
P07099	EPHX1	-1.09188517757422		Q8TCT9	HM13	-1.29606411964962
P42566	EPS15	1.33084048051459		Q99729	HNRNPAB	-3.53661955451758
Q96HE7	ERO1A	1.12172364243641		P00492	HPRT1	-1.18216191587661
A0A499FIX8	ESYT2	-1.08582686334729		P07900	HSP90AA1	1.09848307958658
Q96CS3	FAF2	-1.53237818271931		Q92598	HSPH1	-1.24823935864851
P16930	FAH	1.15105182375925		Q9Y4L1	HYOU1	-2.07045679102475
Q96GK7	FAHD2A	-1.21441762083567		P48735	IDH2	-1.29827153004002
Q8N8J7	FAM241A	-1.20392975122594		Q16666	IFI16	-1.48229470841805
Q14320	FAM50A	-1.12314652464801		P09913	IFIT2	-1.41311765675586
P22087	FBL	1.31814852902658		Q13325	IFIT5	-1.56339807836902
Q8WUP2	FBLIM1	-1.39592887190709		Q13418	ILK	1.43580775090287
A0A0A0MSZ4	FDXR	-1.14032519188366		P12268	IMPDH2	-1.75
Q96AY3	FKBP10	-1.20453431267184		P17301	ITGA2	1.08664405798097
O95302	FKBP9	-1.26775238319839		P26006	ITGA3	1.48009420664667
P02794	FTH1	-1.37171545908699		B2R627	ITGA5	1.20663071874505
P10253	GAA	-1.36050755822523		Q92945	KHSRP	-1.35890946716972
P51570	GALK1	1.08325191693359		Q9P2J5	LARS1	-1.1894148479996
P04406	GAPDH	-1.40720577955238		Q9UHB6	LIMA1	1.71779514754521
A0A0B4J2D5	GATD3A/GATD3B	-1.16237187085504		Q9BU23	LMF2	-1.27443970312224
Q59ET0	GBE1	-2.40689202360076		P28300	LOX	1.7958179926789
Q92820	GGH	-1.28678977480293		Q93052	LPP	1.36625652531839
Q9NUV9	GIMAP4	-1.48890878425179		Q07954	LRP1	3.33333333333333
P17302	GJA1	-3.26101090635521		P42704	LRPPRC	-1.17967195620288
Q04760	GLO1	-1.28378956922436		Q96AG4	LRRC59	-1.34450855123796
Q8TDQ7	GNPDA2	1.13085043383192		P09960	LTA4H	-1.22107146552007
Q14789	GOLGB1	1.47318701569641		Q9NQ48	LZTFL1	2.32943666256566
Q9H8Y8	GORASP2	-1.3205739002319		P25205	MCM3	-1.70422406699633
P00505	GOT2	-1.09702587004469		O14880	MGST3	1.17733963314068
P36969	GPX4	-1.08621398309747		P08253	MMP2	-1.96891938750726
P62993	GRB2	-1.15897499676613		Q58F09	MOGS	2.90936863316642
P13807	GYS1	1.1928525981942		P11586	MTHFD1	-1.14046126862564
Q16775	HAGH	-1.1438600581759		P20591	MX1	-1.49152542372881
P53701	HCCS	1.18588618223417		O14950	MYL12B	-1.18647125054788
P51858	HDGF	-1.22814323965637		P24844	MYL9	-1.28207119637415
Q9NRV9	HEBP1	1.16956572275305		Q9NZM1	MYOF	-1.29547962359635
Q5T447	HECTD3	1.25946349987766		P55209	NAP1L1	1.36065621062026
B4DVA7	HEXA	-1.26099321057367		Q9UBB6	NCDN	1.33999116893603
P07686	HEXB	-1.36321450629486		Q92597	NDRG1	-1.90598921171294
O14964	HGS	-1.27794746306104		O75489	NDUFS3	-1.66801124153368
Q53FT3	HIKESHI	-1.31974209650459		Q13423	NNT	-1.19319761601707
G1ENZ4	HLA-A	-1.37727824391279		Q8TAT6	NPLOC4	-2.57142857142857
E0WMV9	HLA-B	-1.52767903270777		O43809	NUDT21	-1.27819023000223
P17096	HMGA1	1.48760215547732		P04181	OAT	-1.38348743098873
P09429	HMGB1	-1.16909432769787		O60313	OPA1	-1.64443829949927
P26583	HMGB2	-1.06673385840581		Q8IVL6	P3H3	-1.18125847777103
Q13151	HNRNPA0	1.11755871575069		P43034	PAFAH1B1	-1.30230621171255
A0A024RB53	HNRNPA1	1.15219153864389		P22234	PAICS	-1.15639887258432
P22626	HNRNPA2B1	1.32130560013957		O95340	PAPSS2	1.27374984574192
O14979	HNRNPDL	1.32466175484814		P49585	PCYT1A	-1.73134214910218
P31942	HNRNPH3	1.33022538154041		P13667	PDIA4	1.40462154461477
P14866	HNRNPL	1.24278778524617		Q14554	PDIA5	1.1106735344652
P52272	HNRNPM	1.28952716318705		P52209	PGD	-1.17640107695084
Q1KMD3	HNRNPUL2	1.43887607464301		P36871	PGM1	1.37957091863127
P51659	HSD17B4	-1.06603256735362		O43175	PHGDH	-1.30098593565631
Q7Z6Z7	HUWE1	1.25215006893414		Q13492	PICALM	1.65107461093178
Q9Y6M1	IGF2BP2	1.16184803316162		Q9Y263	PLAA	1.31286839792335
O00425	IGF2BP3	1.12383897663119		Q99541	PLIN2	1.59290007329761
P29218	IMPA1	-1.16422258832171		P13797	PLS3	1.36891142299774
Q9Y287	ITM2B	-1.38451641447971		P30044	PRDX5	-1.11498732394525
Q96CX2	KCTD12	-1.122228757698		P10644	PRKAR1A	1.33230739287777
O00505	KPNA3	1.02597695771381		O14744	PRMT5	-1.10789250945749
H6VRG2	KRT1	2.09305576436856		P60891	PRPS1	1.28843409538559
P13645	KRT10	1.3066725367205		P07602	PSAP	-3.10347258572773
P02533	KRT14	2.37657956767426		P28072	PSMB6	-1.41772636875327
P08779	KRT16	1.97961605468429		P28062	PSMB8	-3.95887717604389
P05783	KRT18	1.47972757847401		Q13200	PSMD2	1.43564373882337
P35908	KRT2	1.48403058707119		Q96QR8	PURB	1.29497256454509
P13647	KRT5	1.83796138967685		P20742	PZP	1.34330671237963
P08729	KRT7	1.43346986324123		P61106	RAB14	-1.51020392355698
P35527	KRT9	1.59254352370697		P20337	RAB3B	1.16739157712491
Q96EM0	L3HYPDH	1.11827258395508		P61006	RAB8A	-1.36455619209352
P13473	LAMP2	-1.21267976791427		P63244	RACK1	-1.13202632521138
P07195	LDHB	-1.05353912380195		P84095	RHOG	-1.14865731986537
Q8IWT6	LRRC8A	1.24070081934876		O75116	ROCK2	-1.18721304619175
P62310	LSM3	-1.08807096553979		P61353	RPL27	-1.17285747632314
Q86V48	LUZP1	1.15867181865275		P62888	RPL30	-1.15819544403157
P07948	LYN	-1.14774531502295		P62280	RPS11	-1.2428272898412
H3BPE1	MACF1	1.95654012217841		P62263	RPS14	-1.20603926239236
Q9BQ69	MACROD1	-1.11008722029191		P08708	RPS17	-1.13508889401361
O00754	MAN2B1	-1.25962687827361		P62269	RPS18	-1.18692138778368
Q02750	MAP2K1	-1.15910489546207		P60866	RPS20	-1.35148827953036
Q16539	MAPK14	-1.77826207111252		P23396	RPS3	-1.15652883576807
P56192	2001-03-01	1.1611495548195		P62701	RPS4X	-1.17943400432882
P31153	MAT2A	-1.12576189872803		P62753	RPS6	-1.08546749238981
Q9NZL9	MAT2B	-1.27619764331315		P62081	RPS7	-1.39487311319923
P43243	MATR3	1.40474407213513		P62241	RPS8	-1.18495532424839
P33993	MCM7	-1.54349010539996		Q9NQC3	RTN4	1.29168048175356
Q9ULC4	MCTS1	-1.1271277942541		Q9NR31	SAR1A	-1.31596287836545
Q6P9B6	MEAK7	1.14844474776571		Q8NC51	SERBP1	1.17985751463991
P10620	MGST1	1.13678839269419		A0A024R498	SERPINE2	1.31991013212196
P50281	MMP14	-1.24871028725621		Q13435	SF3B2	-1.24931839032601
P25325	MPST	-1.16288926900281		Q96QD8	SLC38A2	-1.55797154473892
Q92552	MRPS27	-1.22842790554664		P52788	SMS	1.24402084996955
A0A059QFD5	MT-CO2	1.20438955626574		P62304	SNRPE	-1.72735710939149
Q6UB35	MTHFD1L	1.09352952977319		Q9Y5X3	SNX5	1.43561295909677
Q9NXD2	MTMR10	1.77942664746778		Q9UNH7	SNX6	-2.83333333333333
Q9Y217	MTMR6	-1.34960926097953		Q9Y5X1	SNX9	1.18545661979201
Q14764	MVP	1.11157183577202		D3DQH8	SPARC	1.19173742046101
P20591	MX1	-3.16470126942786		P09132	SRP19	-1.45814922411942
P20592	MX2	-2.8315408272493		P61011	SRP54	-1.21465002559239
P35580	MYH10	1.5678018201502		Q9UHB9	SRP68	1.4884204148535
P35579	MYH9	1.49608142454768		P08240	SRPRA	1.46373025618447
G8JLA2	MYL6	1.53807136274109		Q07955	SRSF1	-1.82683354500745
O00159	MYO1C	1.34993586602131		Q04837	SSBP1	-1.44944682807919
P17050	NAGA	-1.17488342681176		P43307	SSR1	-1.28347470470071
P43490	NAMPT	-1.19057618700836		Q13033	STRN3	1.11937796908758
Q9H0A0	NAT10	1.48838499357981		P46977	STT3A	-1.07159695991459
Q6PIU2	NCEH1	-1.12758922064466		O15260	SURF4	1.74147171754889
P16333	NCK1	-2.40449375455563		Q9H7C4	SYNC	-1.30795723656645
Q969V3	NCLN	-1.067089018064		Q92734	TFG	1.20584120303714
D3DVC4	NES	1.63912414315174		Q3LXA3	TKFC	-2.50909285148826
O60551	NMT2	-1.34873646970346		P29401	TKT	1.03464425677955
O00567	NOP56	1.35856784421491		A0A0S2Z4G4	TPM3	-1.39794888724895
P61916	NPC2	-1.26190385689367		P29144	TPP2	-2.5
Q9Y639	NPTN	-1.69853144637827		Q9BUF5	TUBB6	1.17587068370132
P15559	NQO1	1.12805432003532		P26368	U2AF2	1.23348630227819
O43847	NRDC	-1.12725643536853		Q16222	UAP1	1.60642429309285
Q9H857	NT5DC2	-1.17664354189651		Q3KQV9	UAP1L1	1.35019437950504
Q9NZJ9	NUDT4	-1.23675106342667		P54578	USP14	1.12884290825604
P49757	NUMB	1.19230659735645		P45974	USP5	-1.48335504874113
Q8WUM0	NUP133	1.7034504601077		Q93009	USP7	-2.34046534116358
Q9Y6K5	OAS3	-2.91784458295351		Q9Y277	VDAC3	-1.43816363373419
O60502	OGA	1.22393361684748		O75083	WDR1	1.39047314367008
Q9UQ80	PA2G4	-1.05060764299412		P67809	YBX1	1.20298180105257
P11940	PABPC1	-1.09596584384173		P62258	YWHAE	1.11428577752359
Q9UNF0	PACSIN2	-1.34293995772538		Q15942	ZYX	1.26658160722285
Q96IZ0	PAWR	-1.43227073116772
Q96AQ6	PBXIP1	1.08386487951305
Q15365	PCBP1	-1.11265941806605
F8VRH0	PCBP2	-1.13807400331798
A0A024RDE8	PDLIM5	-1.27215262225922
Q6P996	PDXDC1	1.13086815421962
P08237	PFKM	1.25969096541285
O95336	PGLS	-1.06690561501139
A6NDG6	PGP	-3.54619041712194
Q8NHP8	PLBD2	-1.17934776715567
O60568	PLOD3	-1.31306773907463
Q9H307	PNN	1.63078327819497
Q9H488	POFUT1	-1.13865239447141
Q9H2U2	PPA2	-1.10988548498617
Q86W92	PPFIBP1	1.29158591830121
Q9Y570	PPME1	-1.10154041790106
P42785	PRCP	-1.3582028757454
P32119	PRDX2	-1.13676941924653
Q13162	PRDX4	-1.16684721635936
Q13131	PRKAA1	-1.18221262554049
Q9BZL6	PRKD2	-1.292803044366
O75569	PRKRA	-1.30548018579629
Q9Y520	PRRC2C	1.24506375650608
P25786	PSMA1	-1.13943996340464
P60900	PSMA6	-1.08884783825481
Q06323	PSME1	-1.20540975357001
P61289	PSME3	-1.24123267922169
Q15257	PTPA	-1.05071035150929
P18031	PTPN1	1.14501654944707
Q9UHX1	PUF60	-1.12568386341737
Q00577	PURA	1.1154608322626
P32322	PYCR1	-1.11016516027027
P11216	PYGB	1.19522087843498
P09417	QDPR	-1.45378355438074
O00391	QSOX1	1.63350133923199
Q9H0U4	RAB1B	-1.68184485950626
Q92930	RAB8B	-1.23504744811106
P15153	RAC2	1.09189885928827
Q16576	RBBP7	-1.08134726952418
Q14498	RBM39	1.24697796975165
P38159	RBMX	1.47322922941893
Q8TC12	RDH11	-1.47538928465306
P46063	RECQL	-1.28747093296623
Q6NUM9	RETSAT	-1.20117592339568
P61586	RHOA	1.17780816559719
Q96TC7	RMDN3	1.28595360013985
O75695	RP2	1.11810051982667
P62913	RPL11	-1.76898185614851
P62750	RPL23A	-1.22090284760135
P61513	RPL37A	-1.14774652842119
P36578	RPL4	-1.11937756322866
P42677	RPS27	-1.27448303198674
P51812	RPS6KA3	1.21842002740995
P62070	RRAS2	1.16853621518872
Q9Y3I0	RTCB	-1.12810937030348
Q9Y230	RUVBL2	-1.1223082672721
Q9UBE0	SAE1	-1.28300782543027
Q14151	SAFB2	1.92264514305923
Q8IVG5	SAMD9L	-2.14623656423676
Q9HB40	SCPEP1	-1.74735556719729
Q96KG9	SCYL1	1.21793329316905
Q9Y6Y8	SEC23IP	1.22280241089362
Q9UGP8	SEC63	1.1484229421806
P49903	SEPHS1	-1.11623149773831
P50454	SERPINH1	-1.10234680396767
Q15637	SF1	-1.40998946075861
Q9H299	SH3BGRL3	1.27380535028882
Q9NR46	SH3GLB2	-1.13083133148817
Q9BYB0	SHANK3	1.60661866681529
O75746	SLC25A12	1.14756553745431
Q9H936	SLC25A22	-1.28158075740953
P11166	SLC2A1	1.25269356584156
P08195	SLC3A2	1.36841243458095
Q15599	SLC9A3R2	1.16715694286327
Q08AF3	SLFN5	-1.47260990222563
P37840	SNCA	-1.11211219332088
P08621	SNRNP70	-1.14413998751448
P62314	SNRPD1	-1.095130843333
Q13425	SNTB2	-1.2350876216629
Q15036	SNX17	1.2638146818255
Q00796	SORD	-1.21345013194937
Q13501	SQSTM1	1.39281177781319
Q13242	SRSF9	1.35274001563529
P05455	SSB	-1.17228280497149
P42224	STAT1	-1.75464473569758
P16949	STMN1	-1.50388857471627
O00186	STXBP3	-1.47740899747128
Q9Y2Z0	SUGT1	-1.09069221611109
Q8NBK3	SUMF1	-1.30104309101603
Q8NBJ7	SUMF2	-1.20348269487111
O95425	SVIL	1.25219776603439
O60506	SYNCRIP	1.15679087558806
Q8N3V7	SYNPO	1.27566853944144
O15533	TAPBP	-1.36376607846783
Q8TC07	TBC1D15	1.140553864998
O43294	TGFB1I1	1.26532056067913
P37173	TGFBR2	1.29165424000486
P21980	TGM2	1.19843540450091
Q99805	TM9SF2	-1.12895108191303
Q7Z7H5	TMED4	-3.2131311496204
Q9Y3B3	TMED7	-1.08706854974988
P57088	TMEM33	-1.11789841448326
P42167	TMPO	1.01344840369304
Q9H1E5	TMX4	-1.24725618927298
Q9UBN6	TNFRSF10D	1.7932966308968
A0A024R7F7	TNPO2	-2.10936516724437
Q53FA7	TP53I3	-1.20034176031879
P60174	TPI1	-1.12745858826215
P62995	TRA2B	1.21382207291875
Q15629	TRAM1	1.15126065609301
P19474	TRIM21	-1.30276592755636
Q8IYM9	TRIM22	-1.28297090147049
Q9Y5S1	TRPV2	1.35406706052252
Q15631	TSN	-1.50625567539763
O95858	TSPAN15	1.14959767359502
O43657	TSPAN6	-1.36007291482586
P49411	TUFM	-1.18018691776358
Q86UY0	TXNDC5	-1.78401057068527
P63279	UBE2I	-1.19323530505337
Q9UHD9	UBQLN2	-1.67805099626644
Q9Y5K5	UCHL5	-1.16476793054068
Q92890	UFD1	-1.17074636264575
A0A140VKE1	UGP2	1.972127993151
Q14694	USP10	1.21560029319923
P46939	UTRN	-1.42440668910484
Q08AM6	VAC14	1.1464402663569
P21796	VDAC1	1.20375631605637
P08670	VIM	1.27019854753942
Q709C8	VPS13C	1.7873586744642
Q2M389	WASHC4	1.34264899688761
O14980	XPO1	-1.10438749484669
Q9HAV4	XPO5	1.28787242898863
Q9Y2Z4	YARS2	-1.12810994014864
Q969M3	YIPF5	-1.10278570971991
Q96H79	ZC3HAV1L	-1.74952258873372
O75844	ZMPSTE24	-1.14702557657863
O15231	ZNF185	1.32327443293081
O43149	ZZEF1	-1.08601965203245
