# Supplementary material for: Proteomic Analysis of KCNK3 Loss of Expression Identified Dysregulated Pathways in Pulmonary Vascular Cells
Source: Int J Mol Sci. 2020 Oct 7;21(19):7400. doi: 10.3390/ijms21197400 (PMC7582549; doi:10.3390/ijms21197400)
Supplement: Supplementary file 1 [file ijms-21-07400-s001.zip › Supplementary file/Supplemental Table 4.xlsx]

## Sheet: Feuil1
Proteomic analysis of KCNK3 loss of expression identified dysregulated pathways in pulmonary vascular cells Hélène Le Ribeuz, Florent Dumont, Guillaume Ruellou, Thierry Balliau, Mélanie Lambert, Marceau Quatredeniers, Barbara Girerd, Sylvia Cohen-Kaminsky, Barbara Girerd, Olaf Mercier, Stéphanie Nicolaÿ, Marc Humbert, David Montani, Véronique Capuano and Fabrice Antigny
Table 4a. Canonical pathways identified by IPA in hPAECs treated with siKCNK3
Canonical Pathways for hPAECs
IPA Canonical Pathways	-log(p-value)	zScore	Ratio	Molecules
ILK Signaling	3.73E00	2.82842712474619	5.79E-02	ACTN4,FBLIM1,KRT18,MYH10,MYH9,MYL6,PTPA,RAC2,RHOA,TGFB1I1,VIM
Endocannabinoid Cancer Inhibition Pathway	1.63E00	-2.4494897427831783	4.20E-02	CASP7,MAP2K1,MAPK14,PRKAA1,RHOA,VIM
Role of PKR in Interferon Induction and Antiviral Response	2.02E00	-2.4494897427831783	5.13E-02	CYCS,DDX58,HMGB1,MAPK14,PRKRA,STAT1
EGF Signaling	2.81E00	-2.23606797749979	9.09E-02	CSNK2B,GRB2,MAP2K1,MAPK14,STAT1
Superpathway of Methionine Degradation	3.61E00	-2.23606797749979	1.35E-01	AHCY,DLD,GOT2,MAT2A,MAT2B
mTOR Signaling	3.36E00	2.23606797749979	5.24E-02	EIF3E,EIF3F,EIF3J,EIF4A1,PRKAA1,PTPA,RAC2,RHOA,RPS27,RPS6KA3,RRAS2
Dendritic Cell Maturation	5.06E-01	-2.0	2.19E-02	HLA-A,HLA-B,MAPK14,STAT1
IL-15 Production	9.3E-01	-2.0	3.31E-02	CSK,LYN,MAP2K1,STAT1
Th1 Pathway	9.3E-01	-2.0	3.31E-02	GRB2,HLA-A,HLA-B,STAT1
Salvage Pathways of Pyrimidine Ribonucleotides	1.2E00	-2.0	4.12E-02	AK1,CDK1,MAP2K1,PRKAA1
EIF2 Signaling	4.96E00	-1.889822365046136	6.25E-02	EIF3E,EIF3F,EIF3J,EIF4A1,GRB2,HNRNPA1,MAP2K1,PABPC1,RPL11,RPL23A,RPL37A,RPL4,RPS27,RRAS2
Neuroinflammation Signaling Pathway	7.39E-01	-1.6329931618554523	2.33E-02	HLA-A,HLA-B,HMGB1,MAPK14,SNCA,STAT1,TGFBR2
Role of NFAT in Regulation of the Immune Response	1.65E00	-1.6329931618554523	3.87E-02	GRB2,HLA-A,HLA-B,LYN,MAP2K1,RRAS2,XPO1
Actin Cytoskeleton Signaling	3.22E00	1.507556722888818	5.05E-02	ACTN4,BCAR1,CSK,GRB2,MAP2K1,MYH10,MYH9,MYL6,RAC2,RHOA,RRAS2
Superpathway of Inositol Phosphate Compounds	7.18E-01	-1.3416407864998738	2.53E-02	MTMR6,NUDT4,PAWR,PTPA,PTPN1
Adrenomedullin signaling pathway	7.24E-01	-1.3416407864998738	2.54E-02	CSK,GRB2,MAP2K1,MAPK14,RRAS2
Acute Phase Response Signaling	8.42E-01	-1.3416407864998738	2.79E-02	ALB,GRB2,MAP2K1,MAPK14,RRAS2
3-phosphoinositide Biosynthesis	9.49E-01	-1.3416407864998738	3.03E-02	MTMR6,NUDT4,PAWR,PTPA,PTPN1
D-myo-inositol-5-phosphate Metabolism	1.03E00	-1.3416407864998738	3.21E-02	MTMR6,NUDT4,PAWR,PTPA,PTPN1
3-phosphoinositide Degradation	1.04E00	-1.3416407864998738	3.23E-02	MTMR6,NUDT4,PAWR,PTPA,PTPN1
D-myo-inositol (1,4,5,6)-Tetrakisphosphate Biosynthesis	1.17E00	-1.3416407864998738	3.55E-02	MTMR6,NUDT4,PAWR,PTPA,PTPN1
D-myo-inositol (3,4,5,6)-tetrakisphosphate Biosynthesis	1.17E00	-1.3416407864998738	3.55E-02	MTMR6,NUDT4,PAWR,PTPA,PTPN1
ErbB Signaling	1.82E00	-1.3416407864998738	5.32E-02	GRB2,MAP2K1,MAPK14,NCK1,RRAS2
PDGF Signaling	1.97E00	-1.3416407864998738	5.81E-02	CSNK2B,GRB2,MAP2K1,RRAS2,STAT1
JAK/Stat Signaling	2.1E00	-1.3416407864998738	6.25E-02	GRB2,MAP2K1,PTPN1,RRAS2,STAT1
IL-7 Signaling Pathway	2.15E00	-1.3416407864998738	6.41E-02	GRB2,LYN,MAPK14,SLC2A1,STAT1
GM-CSF Signaling	2.35E00	-1.3416407864998738	7.14E-02	GRB2,LYN,MAP2K1,RRAS2,STAT1
Glycolysis I	4.37E00	-1.3416407864998738	1.92E-01	BPGM,ENO1,GAPDH,PFKM,TPI1
Signaling by Rho Family GTPases	7.54E-01	1.3416407864998738	2.46E-02	MAP2K1,MYL6,RAC2,RHOA,STMN1,VIM
Table 4b. Upstream regulators identified by IPA in hPAECs treated with siKCNK3
Upstream Regulator	Molecule Type	Predicted Activation State	Activation z-score	Notes	Bias Term	Bias-corrected z-score	p-value of overlap	Target molecules in dataset	Mechanistic Network
pirinixic acid	chemical toxicant	Inhibited	-3.504		-0.119	-3.086	8.58E-04	ABCC1,APOE,BPGM,CAT,CDK1,EIF3E,GAPDH,GBE1,GOT2,HSD17B4,LDHB,NPC2,PSMA1,PSME1,TUFM,UBQLN2,UCHL5	JUN,PPARA,pirinixic acid
Interferon alpha	group	Inhibited	-3.087		-0.119	-2.672	1.50E-02	DDX58,GIMAP4,HLA-A,HLA-B,MX1,MX2,OAS3,RPL23A,SAMD9L,SLFN5,STAT1,TAPBP,TRIM21,TRIM22
IFNA2	cytokine	Inhibited	-3.005		-0.158	-2.471	1.93E-06	DDX58,EPB41L3,HLA-A,HLA-B,LYN,MAP2K1,MT-CO2,MX1,MX2,OAS3,PSME1,STAT1,TGM2,TNFRSF10D,TRIM21,TRIM22	CEBPB,HIF1A,IFNA2,IRF1,JUN,MAPK1,MYC,PML,SP1,STAT3,TNF,TP53,estrogen receptor
STK11	kinase	Inhibited	-3.000		-0.049	-2.852	4.24E-02	AHCY,ALB,CS,ENO1,GAPDH,GOT2,MPST,PYCR1,TPI1
IFNG	cytokine	Inhibited	-2.990		-0.073	-2.477	1.49E-09	ABCC1,ACO1,AHCY,CASP7,CAT,CDK1,CSK,CTSC,CTSS,CTSZ,CXCR4,DDX5,DDX58,ECE1,ELAVL1,ENO1,FAH,FTH1,GJA1,HLA-A,HLA-B,HMGA1,HMGB1,HSD17B4,KCTD12,KRT14,LYN,MAP2K1,MAPK14,MAT2A,MX1,MX2,MYH10,MYH9,NAMPT,NQO1,OAS3,PRDX2,PSMA6,PSME1,PSME3,PTPN1,RAC2,RBBP7,RPL23A,SERPINH1,SLC2A1,SLFN5,SQSTM1,STAT1,TAPBP,TGFBR2,TPI1,TRIM21,TRIM22	CEBPB,IFNG,IL1B,IRF1,IRF7,Ifn,MYC,PML,SP1,STAT3,TNF,TP53,estrogen receptor
IL15	cytokine	Inhibited	-2.808		-0.113	-2.490	2.87E-04	ACTN4,BPGM,CXCR4,ENO1,GAPDH,HNRNPA2B1,LYN,MAP2K1,MX1,NAGA,PA2G4,PCBP2,PRDX4,RAC2,SF1,SYNPO,TGFBR2,TPI1	CEBPB,IFNG,IL15,IL2,IRF1,MYC,STAT3,TP53
let-7a-5p (and other miRNAs w/seed GAGGUAG)	mature microrna	Inhibited	-2.753		0.191	-3.278	9.43E-03	EIF3J,GYS1,HMGA1,IGF2BP2,IGF2BP3,SCYL1,TGFBR2,VIM
IRF7	transcription regulator	Inhibited	-2.722		-0.191	-2.107	9.63E-05	DDX58,MX1,MX2,NAMPT,OAS3,PSME1,SAMD9L,STAT1,TMPO,TRIM21,TRIM22	IFNA2,IRF7,PML,STAT3
ST1926	chemical drug	Activated	2.714		0.184	2.104	5.92E-05	AKR1B1,AP2M1,EIF3E,EIF4A1,ENO1,ITM2B,LSM3,MGST1,PABPC1,PCBP2,RPS27
levodopa	chemical - endogenous mammalian	Activated	2.706		-0.021	2.801	5.99E-03	ABHD14B,CTSC,CTSZ,DPP7,ECE1,FAH,GAPDH,HEXA,HEXB,HLA-A,HNRNPL,LAMP2,MAT2A,MMP14,NPC2,PA2G4,SH3BGRL3,SHANK3,SLC2A1,VDAC1
IL1RN	cytokine	Activated	2.646		0.146	2.260	4.82E-03	CTSS,DDX58,GJA1,MX1,MX2,OAS3,TRIM22	CEBPB,IFNG,IFNL1,IL1RN,IRF1,MYC,PML,SP1,STAT3,TNF,TP53,estrogen receptor
KDM5B	transcription regulator	Activated	2.640		0.092	2.396	6.15E-03	BUB3,CDK1,DPY19L1,EHD1,PSME3,RECQL,SNRPD1
STAT1	transcription regulator	Inhibited	-2.608		-0.131	-2.265	3.31E-02	APOE,CTSS,KCTD12,MX1,OAS3,PSME1,SAMD9L,SLFN5,STAT1,TRIM21,TRIM22
Ifn	group	Inhibited	-2.592		-0.131	-2.253	3.25E-03	DDX58,HLA-A,MX1,OAS3,STAT1,TRIM21,TRIM22	CEBPB,Ifn,MYC,PML,SP1,STAT3,TP53
poly rI:rC-RNA	biologic drug	Inhibited	-2.588		-0.127	-2.126	5.12E-02	CASP7,CXCR4,DDX58,HLA-A,HLA-B,LYN,MVP,MX1,NAMPT,OAS3,STAT1,TP53I3,VIM,XPO1
IRF1	transcription regulator	Inhibited	-2.564		-0.141	-2.202	8.21E-04	CASP7,CTSS,DDX58,MX1,OAS3,PSME1,STAT1,TAPBP,TRIM21,TRIM22	CEBPB,IFN Beta,IFNG,IRF1,IRF2,IRF7,MYC,STAT3,TP53
calcitriol	chemical drug	Activated	2.553		0.017	2.486	2.25E-03	ALB,CASP7,CAVIN1,CDK1,DDAH1,GAPDH,GPX4,HAGH,HSD17B4,KCTD12,LSM3,MCM7,MX1,PPA2,PYCR1,RAB1B,STMN1,TNFRSF10D,XPO1
CLPP	peptidase	Activated	2.449		0.191	1.982	5.80E-04	ACOT13,CS,DLD,ENO1,GAPDH,TUFM
1,2-dithiol-3-thione	chemical reagent	Inhibited	-2.432		-0.141	-1.926	3.07E-05	CHORDC1,COPS5,EIF3E,EPHX1,FTH1,GBE1,NQO1,PCBP1,PSMA1,PSMA6,RBBP7,TPI1,UBQLN2	1,2-dithiol-3-thione,BACH1,NFE2L2
bezafibrate	chemical drug	Inhibited	-2.423		-0.133	-2.099	4.33E-03	APEX1,APOE,CAT,CS,HSD17B4,NPC2	JUN,PPARA,bezafibrate
IFNL1	cytokine	Inhibited	-2.395		-0.177	-1.971	2.50E-03	DDX58,HLA-B,MX1,OAS3,STAT1,TRIM22	CEBPB,IFNL1,IRF1,MYC,PML,SP1,STAT3,TNF,TP53,estrogen receptor
CHUK	kinase	Inhibited	-2.385		-0.155	-2.016	1.25E-01	CTSZ,HLA-A,ITM2B,MAT2A,NUMB,SQSTM1
fenofibrate	chemical drug	Inhibited	-2.369		-0.055	-2.240	2.76E-02	APEX1,APOB,CAT,EIF3E,GAPDH,GBE1,GOT2,HSD17B4,LDHB
NRAS	enzyme	Activated	2.360		0.073	2.143	3.77E-04	AK1,AKAP12,BUB3,EPHX1,GJA1,HLA-A,KCTD12,NQO1,PRDX2,SLC2A1,STAT1	CEBPB,MYC,NRAS,SP1,STAT3,TP53
CD 437	chemical drug	Activated	2.357		0.157	1.689	5.46E-09	AKR1B1,AP2M1,API5,EIF4A1,ENO1,FTH1,HMGB1,HNRNPA1,ITM2B,LSM3,MGST1,PABPC1,PCBP1,PCBP2,RBMX,RPL11,RPS27,SH3BGRL3
mibolerone	chemical drug	Inhibited	-2.333		-0.065	-2.137	4.36E-04	AHNAK,CDK1,EIF4A1,GOT2,HEXB,MAT2A,RPS27,STMN1,UCHL5
PRKAA1	kinase	Inhibited	-2.236		0.081	-2.417	8.78E-02	ALB,CAT,DDAH1,MGST1,TGM2
HDAC2	transcription regulator	Activated	2.236		-0.008	2.254	6.80E-02	APEX1,FDXR,MCM7,RBBP7,SQSTM1
PRKAA2	kinase	Inhibited	-2.219		0.084	-2.405	3.23E-02	ALB,DDAH1,MGST1,TGM2,VIM
CST5	other	Inhibited	-2.214		0.093	-2.595	5.35E-07	ABCC1,AHNAK,AKAP12,DKC1,HNRNPA2B1,HNRNPDL,MVP,PCBP1,PDLIM5,PRDX2,PRKRA,PUF60,PYGB,SLC9A3R2,SRSF9,UCHL5,VDAC1,VIM
IFN Beta	group	Inhibited	-2.214		-0.141	-1.826	1.12E-04	DDX58,HLA-A,HLA-B,MT-CO2,MX1,MX2,OAS3,RPL23A,STAT1,TAPBP	CEBPB,HIF1A,IFN Beta,IFNG,IRF1,IRF7,JUN,MAPK1,MYC,PML,SP1,STAT3,TNF,TP53,estrogen receptor
Ifnar	group	Inhibited	-2.200		-0.179	-1.807	1.71E-02	DDX58,HLA-A,STAT1,TAPBP,TRIM21
TFAP2A	transcription regulator	Activated	2.200		0.025	2.146	6.09E-03	APOE,EFEMP1,GLO1,KRT14,KRT5,MMP14
IL27	cytokine	Inhibited	-2.195		-0.098	-1.981	8.40E-02	HLA-A,HLA-B,MX1,STAT1,VIM
LRP6	transmembrane receptor	Inhibited	-2.190		-0.010	-2.169	8.76E-04	ALDH1A1,KRT18,MMP14,RHOA,VIM	CTNNB1,LRP6,MYC,SNAI2
E. coli B4 lipopolysaccharide	chemical toxicant	Inhibited	-2.156		-0.123	-1.816	8.49E-02	CASP7,CLEC14A,DDX58,FBLIM1,HLA-A,PDLIM5,SERPINH1,SNCA
KITLG	growth factor	Inhibited	-2.121		-0.152	-1.691	5.29E-02	CIAPIN1,CXCR4,FTH1,GJA1,MAP2K1,PGLS,RBBP7,SLC25A12
NKX2-3	transcription regulator	Activated	2.111		-0.003	2.122	8.35E-04	ACO1,DDX58,HLA-B,HNRNPA0,NT5DC2,PAWR,SAMD9L,STAT1,TNFRSF10D,TRIM21,TRIM22
metribolone	chemical reagent	Inhibited	-2.097		-0.145	-1.393	2.07E-07	AKAP12,ATP6V1C1,BPGM,BPNT1,CRYZ,CXCR4,DLD,ENO1,ERO1A,GAPDH,GOT2,HNRNPDL,HSD17B4,KRT18,MARS1,PYGB,RDH11,RETSAT,SLC25A12,SORD,SVIL,TM9SF2,TPI1,VDAC1	ARNT,D-glucose,ESRRG,HIF1A,PDX1,SP1,STAT3,metribolone
IL4	cytokine	Activated	2.097		-0.099	2.630	9.35E-08	AHNAK,APOE,BPGM,CAT,CDK1,CKAP4,CTSC,CXCR4,DDAH1,EFHD2,EIF4A1,EPHX1,FBL,GBE1,GJA1,GPX4,HNRNPH3,KCTD12,KRT1,KRT10,LAMP2,MAP2K1,MYH9,OAS3,PAWR,PRRC2C,PSMA6,PSME1,PTPN1,RHOA,SLC2A1,SQSTM1,STAT1,TAPBP,TGFBR2,TGM2,TRPV2,USP10,VIM,VPS13C	CEBPB,ESR1,IFNG,IL4,IL6,IRF1,MYC,PML,SP1,STAT3,STAT6,TNF,TP53,estrogen receptor
NFKBIA	transcription regulator	Inhibited	-2.074		-0.054	-1.872	1.17E-02	BCCIP,CSK,CTSZ,CXCR4,ERO1A,GATD3A/GATD3B,HLA-A,HMGA1,KRT18,MMP14,SH3GLB2,TGFB1I1,TMPO,USP10
IRF2	transcription regulator	Inhibited	-2.000		-0.105	-1.789	2.13E-04	ARCN1,CTSS,DPY19L1,HLA-B,MYH9,NAMPT,PSME1,TAPBP,TRIM21	IRF1,IRF2,IRF7,STAT3
aldesleukin	biologic drug	Inhibited	-2.000		-0.174	-1.651	9.65E-04	HLA-B,ITM2B,MX1,STAT1,TAPBP
cadmium	chemical toxicant	Inhibited	-2.000		-0.079	-1.843	6.87E-03	ALB,DLD,EPHX1,GPX4,RETSAT
TLR7	transmembrane receptor	Inhibited	-2.000		-0.186	-1.628	2.64E-01	EIF3J,MX1,MX2,OAS3,STAT1
NFKB1	transcription regulator	Inhibited	-2.000		-0.137	-1.726	4.48E-01	AKR1B1,APOE,GJA1,MAT2A,STAT1
BMS-690514	chemical drug	Activated	2.000		0.087	1.826	1.79E-03	CDK1,CYCS,DNAJC9,MCM7
RBM5	other	Activated	2.000		0.072	1.856	5.60E-03	GBE1,SERPINH1,TNFRSF10D,TSPAN6
REL	transcription regulator	Activated	2.000		-0.169	2.338	3.25E-01	DNASE1L1,HLA-A,KPNA3,PFKM,VIM
Table 4c. Upstream regulators identified by IPA in hPAECs treated with siKCNK3
Biological functions
Categories	Functions	Diseases or Functions Annotation	p-Value	Predicted Activation State	Activation z-score	Notes	Bias-corrected z-score	Molecules	# Molecules
Cancer, Cell Death and Survival, Organismal Injury and Abnormalities, Tumor Morphology	cell death	Cell death of osteosarcoma cells	7.57E-06	Increased	2.714		2.100	RBM39,PUF60,EIF3E,RPL11,UBE2I,PSMA6,PABPC1,SNRPD1,RPL37A,EIF3F,ARCN1	11
RNA Post-Transcriptional Modification	splicing	Splicing of RNA	5.43E-09	Decreased	-2.619		-2.730	DDX17,PUF60,SF1,SNRPD1,HNRNPL,PNN,RBMX,ACIN1,PCBP1,SNRNP70,SYNCRIP,HNRNPA0,HNRNPA1,SRSF9,PCBP2,HNRNPH3,HNRNPM,ELAVL1,DDX5,LSM3,HNRNPA2B1,TRA2B,AHNAK	23
RNA Post-Transcriptional Modification	processing	Processing of mRNA	1.14E-08	Decreased	-2.619		-2.719	DDX17,PUF60,PABPC1,SF1,SNRPD1,HNRNPL,PNN,RBMX,ACIN1,PCBP1,SNRNP70,HNRNPA0,HNRNPA1,SRSF9,PCBP2,HNRNPH3,HNRNPM,ELAVL1,DDX5,LSM3,HNRNPA2B1,TRA2B,ALB	23
Cell Death and Survival	cell death	Neuronal cell death	5.42E-05	Decreased	-2.489		-2.540	MAPK14,PRKAA1,STXBP3,UBQLN2,HGS,NQO1,MAP2K1,CYCS,PSME3,SNCA,HMGB1,STAT1,CAT,PRDX2,CAPNS1,CASP7,HDGF,DFFA,PAWR,SLC2A1,RHOA,HMGB2,HLA-A,VAC14,APOE,GAPDH,CIAPIN1,SLC25A12,CDK1,TGM2,GJA1,ITM2B,CTSZ	33
RNA Post-Transcriptional Modification	splicing	Splicing of mRNA	7.31E-09	Decreased	-2.425		-2.566	DDX17,PUF60,SF1,SNRPD1,HNRNPL,PNN,RBMX,ACIN1,PCBP1,SNRNP70,HNRNPA0,HNRNPA1,SRSF9,PCBP2,HNRNPH3,HNRNPM,ELAVL1,DDX5,LSM3,HNRNPA2B1,TRA2B	21
RNA Post-Transcriptional Modification	processing	Processing of RNA	1.64E-10	Decreased	-2.376		-2.376	RPS27,NOP56,SNRPD1,SF1,HNRNPL,RBMX,PNN,SNRNP70,SYNCRIP,HNRNPA0,SRSF9,HNRNPH3,DDX5,ALB,SSB,DDX17,PUF60,RPL11,FBL,PABPC1,ACIN1,PCBP1,RBM39,HNRNPA1,DKC1,PCBP2,HNRNPM,ELAVL1,LSM3,HNRNPA2B1,TRA2B,AHNAK	32
Cell Death and Survival	survival	Cell survival	6.88E-10	Decreased	-2.348		-1.430	SQSTM1,FDXR,PRKAA1,SNRPD1,UBQLN2,MAP2K1,TRIM21,PSME3,SNCA,CXCR4,TXNDC5,HMGB1,EIF3E,CAT,MX1,CD9,ACTN4,PSMA1,NCK1,HDGF,FBL,PSMA6,IGF2BP3,MGST1,PTPN1,RBM39,XPO1,TGFBR2,APOB,BCAR1,SUGT1,CIAPIN1,ELAVL1,TGM2,GJA1,LYN,PRCP,MAPK14,VDAC1,MCM7,RAC2,VIM,STAT1,GRB2,LAMP2,PFKM,EIF4A1,DDX5,PRDX2,PRKD2,ENO1,MTMR6,CASP7,ALB,HNRNPUL2,TP53I3,AK1,TRPV2,HMGA1,RPS6KA3,ABCC1,SLC2A1,USP10,STMN1,RHOA,HMGB2,HLA-A,NAMPT,U…	76
Cardiovascular System Development and Function, Cellular Development, Cellular Growth and Proliferation	proliferation	Proliferation of endothelial cell lines	6.04E-05	Decreased	-2.345		-2.170	COPS5,EIF3E,UBE2I,CD9,COPS2,CDK1,SLC9A3R2,MMP14,PRCP	9
Cell Death and Survival	cell viability	Cell viability	3.70E-10	Decreased	-2.340		-1.431	SQSTM1,FDXR,PRKAA1,SNRPD1,UBQLN2,MAP2K1,TRIM21,PSME3,SNCA,CXCR4,TXNDC5,HMGB1,EIF3E,CAT,MX1,CD9,ACTN4,PSMA1,HDGF,FBL,PSMA6,IGF2BP3,MGST1,PTPN1,RBM39,XPO1,TGFBR2,APOB,BCAR1,SUGT1,CIAPIN1,ELAVL1,TGM2,GJA1,LYN,PRCP,MAPK14,VDAC1,MCM7,RAC2,STAT1,GRB2,LAMP2,PFKM,EIF4A1,DDX5,PRDX2,PRKD2,ENO1,MTMR6,CASP7,ALB,HNRNPUL2,TP53I3,AK1,TRPV2,HMGA1,RPS6KA3,ABCC1,SLC2A1,USP10,STMN1,RHOA,HMGB2,HLA-A,NAMPT,UBE2I,APOE…	74
Cancer, Organismal Injury and Abnormalities	neoplasia	Epithelial neoplasm	4.56E-23	Decreased	-2.305		-2.365	NUP133,HEXB,AKR1B1,SNTB2,HNRNPL,TRIM21,MAT2A,SLC25A22,ZC3HAV1L,SNCA,CXCR4,CLEC14A,HMGB1,EIF3E,PGP,CIAO1,NPTN,CD9,PSMA1,DYNC1LI2,QSOX1,HNRNPDL,SLC9A3R2,SH3GLB2,RTCB,DENND10,KPNA3,FBL,PABPC1,SAMD9L,SORD,TAPBP,SUMF1,PCBP1,PBXIP1,SEC23IP,BLVRA,SEPHS1,EPB41L3,DPP7,HNRNPA1,VAC14,PLBD2,CS,BCAR1,EPHX1,PCBP2,HLA-B,MEAK7,EPS15,RECQL,LYN,EFEMP1,DNAJC11,MCM7,RBBP7,AGK,TPI1,PYGB,GALK1,FBLIM1,LAMP2,NES,EIF4A1,…	336
Lipid Metabolism, Small Molecule Biochemistry	metabolism	Metabolism of membrane lipid derivative	1.65E-05	Increased	2.208		2.621	FDXR,DPM1,HEXB,MAP2K1,HEXA,AGK,SNCA,GPX4,IMPA1,CAT,PRDX2,PRKD2,CD9,ENO1,MTMR6,ESYT2,TRPV2,CSNK2B,SUMF2,ABCC1,SUMF1,RHOA,APOB,VAC14,APOE,LYN	26
Cell Death and Survival	cell death	Cell death of astrocytes	3.16E-04	Increased	2.200		2.200	PRKAA1,MAP2K1,GJA1,ALB,RHOA	5
Organismal Injury and Abnormalities	benign lesion	Benign lesion	2.60E-07	Decreased	-2.158		-2.381	MAP2K1,MYH9,ZC3HAV1L,CXCR4,HMGB1,ALDH1A1,CRYZ,UGP2,KRT5,SLC9A3R2,KRT7,KRT1,KPNA3,PSMA6,SORD,MGST1,EPB41L3,TGFBR2,FKBP10,CTSC,PRRC2C,HLA-B,KRT16,TGM2,UTRN,LYN,RAC2,FAH,HUWE1,KRT10,GRB2,DDX5,PRDX2,ALB,DDX17,HMGA1,MYH10,SLC2A1,MYL6,HMGB2,HLA-A,DKC1,UBE2I,APOE,MT-CO2,FTH1,CDK1,MMP14,AHNAK	49
Connective Tissue Disorders, Developmental Disorder, Organismal Injury and Abnormalities, Skeletal and Muscular Disorders	kyphosis	Kyphosis	3.27E-04	Increased	2.137		1.624	SQSTM1,EFEMP1,HEXB,ZMPSTE24,BUB3,GAA,HEXA,MMP14	8
Cellular Development, Cellular Growth and Proliferation, Reproductive System Development and Function	cell proliferation	Cell proliferation of breast cell lines	7.05E-04	Increased	2.121		2.404	SQSTM1,MAPK14,EIF3E,RRAS2,CSNK2B,GRB2,PCBP2,ELAVL1,SLC2A1,RHOA	10
Protein Degradation, Protein Synthesis	catabolism	Catabolism of protein	1.10E-05	Decreased	-2.120		-1.863	SQSTM1,NCLN,DLD,UFD1,HGS,RBMX,PSME3,MYH9,SNCA,CAT,ECE1,LAMP2,CAPNS1,CASP7,CTSS,RPL11,BUB3,SAMD9L,DPP7,XPO1,ZMPSTE24,PRKRA,UBE2I,CTSC,SUGT1,GAPDH,APOE,TGM2,NRDC,GJA1,MMP14,CTSZ,OGA	33
Cancer, Organismal Injury and Abnormalities	carcinoma	Carcinoma	1.12E-21	Decreased	-2.103		-2.137	NUP133,HEXB,AKR1B1,SNTB2,HNRNPL,TRIM21,MAT2A,SLC25A22,ZC3HAV1L,SNCA,CXCR4,CLEC14A,HMGB1,EIF3E,PGP,CIAO1,NPTN,CD9,PSMA1,DYNC1LI2,QSOX1,HNRNPDL,SLC9A3R2,SH3GLB2,RTCB,DENND10,KPNA3,FBL,PABPC1,SAMD9L,SORD,TAPBP,SUMF1,PCBP1,PBXIP1,SEC23IP,BLVRA,SEPHS1,EPB41L3,DPP7,HNRNPA1,VAC14,PLBD2,CS,BCAR1,EPHX1,PCBP2,HLA-B,MEAK7,EPS15,RECQL,LYN,EFEMP1,DNAJC11,MCM7,RBBP7,AGK,TPI1,PYGB,GALK1,FBLIM1,LAMP2,NES,EIF4A1,…	334
Cancer, Organismal Injury and Abnormalities	abdominal carcinoma	Abdominal carcinoma	1.52E-13	Decreased	-2.049		-2.125	NUP133,HEXB,AKR1B1,SNTB2,HNRNPL,TRIM21,ZC3HAV1L,SNCA,CXCR4,CLEC14A,HMGB1,EIF3E,PGP,NPTN,CD9,PSMA1,DYNC1LI2,QSOX1,HNRNPDL,SLC9A3R2,SH3GLB2,RTCB,DENND10,KPNA3,FBL,PABPC1,SAMD9L,TAPBP,SUMF1,PCBP1,PBXIP1,SEC23IP,BLVRA,SEPHS1,EPB41L3,DPP7,HNRNPA1,VAC14,PLBD2,CS,BCAR1,EPHX1,PCBP2,HLA-B,MEAK7,EPS15,RECQL,LYN,EFEMP1,DNAJC11,MCM7,RBBP7,AGK,TPI1,PYGB,GALK1,FBLIM1,NES,EIF4A1,PRDX2,PRKD2,SERPINH1,KRT9,ENO1,E…	301
Cell Death and Survival	cell death	Cell death of lymphatic system cells	6.82E-06	Decreased	-2.031		-2.161	GIMAP4,MAPK14,PRKAA1,NQO1,MAP2K1,RAC2,CXCR4,GPX4,STAT1,PRKD2,CD9,CASP7,HMGA1,LRRC8A,DFFA,PAWR,TGFBR2,PCBP2,GAPDH,APOE,FTH1,CDK1,TGM2,LYN,MMP14	25
Cell Cycle	cell cycle progression	Cell cycle progression	2.49E-05	Decreased	-2.009		-1.766	MAPK14,MCM7,PRKAA1,PNN,MAP2K1,TRIM21,KRT14,PURA,COPS5,EIF3E,HMGB1,STAT1,UCHL5,KRT10,GRB2,TMPO,DYNC1LI2,TP53I3,AK1,DDX17,RRAS2,RPL11,CSNK2B,RPS6KA3,BUB3,DDX58,MYH10,PAWR,PTPN1,STMN1,RHOA,KRT18,MX2,XPO1,TGFBR2,ZMPSTE24,UBE2I,BCAR1,SUGT1,BCCIP,APOE,SAE1,ACTL6A,CDK1,GJA1,LYN,AHNAK	47
Table 4d. Molecular network identified by IPA in hPAECs treated with siKCNK3
ID	Analysis	Molecules in Network	Score	Focus Molecules
1	ACO1,AHNAK,AHNAK2,ARCN1,BLVRA,BPNT1,CHORDC1,CLEC14A,Cop9 Signalosome,DDX58,DFF,DFFA,FDXR,FTH1,Ferritin,GALK1,IGF2BP2,IGF2BP3,NFkB (complex),PLBD2,PLOD3,PPA2,PRKRA,PYGB,SCYL1,SEC63,SEPHS1,STXBP3,TNFRSF10D,TRIM22,TSPAN6,USP10,VAC14,XPO5,ZMPSTE24	56	31	Protein Synthesis, Molecular Transport, Hereditary Disorder
2	ACTL6A,AKAP12,CIAO1,DDX17,DDX5,DPM1,FAM50A,GLO1,GORASP2,HDGF,HECTD3,HNRNPA2B1,HNRNPDL,KCTD12,LSM3,MRPS27,P-TEFb,PDLIM5,PDXDC1,PGP,PI3K p85,PRKD2,PYCR1,Pka,RAB1B,RECQL,SEC23IP,SF1,SNRNP70,SNRPD1,SYNCRIP,TMED4,VPS13C,ZZEF1,snRNP	56	31	RNA Post-Transcriptional Modification, Cancer, Gastrointestinal Disease
3	60S ribosomal subunit,ACIN1,API5,BUB3,COPS5,CRYZ,DDAH1,DKC1,DLD,EGLN,EIF3,EIF3E,EIF3F,EIF3J,EIF4A1,EPB41L3,FBL,GATD3A/GATD3B,HNRNPM,NOP56,PABPC1,PCBP1,PNN,PUF60,QDPR,RBM39,RPL11,RPL23A,RPL37A,RPL4,RPS27,TMPO,Vegf,ZNF185,p70 S6k	54	30	Protein Synthesis, RNA Post-Transcriptional Modification, RNA Damage and Repair
4	ACTN4,AP2M1,APMAP,Ap2 alpha,Cytokeratin,DCPS,DCUN1D1,EPS15,HNRNPA0,HNRNPA1,HNRNPH3,HNRNPUL2,KRT1,KRT10,KRT14,KRT16,KRT2,KRT5,KRT7,KRT9,Keratin,LDHB,MATR3,MEF2,NAT10,NUMB,NUP133,PI3K (complex),PRKAA,RTCB,Transportin,UBQLN2,UCHL5,VIM,atypical protein kinase C	46	27	Cell Morphology, Embryonic Development, Hair and Skin Development and Function
5	CD3,CS,CXCR4,DDX19A,EFEMP1,ENO1,GOLGB1,HGS,HUWE1,Hif1,ITM2B,Importin beta,MAT2A,MTHFD1L,Mapk,NADPH oxidase,NAGA,NCLN,NPC2,Neurofilament,Notch,PA2G4,PCBP2,PFKM,POFUT1,PRDX4,PURA,Rar,STAT5a/b,STMN1,Smad,TMED7,TXNDC5,UGP2,growth factor	39	24	Antimicrobial Response, Inflammatory Response, Nervous System Development and Function
6	ATP6V1A,ATP6V1C1,Akt,Alpha tubulin,BETA TUBULIN,CAVIN1,CD9,CDK4/6,CKAP4,CSK,DPY19L1,ERO1A,GOT2,Gef,Integrin alpha 3 beta 1,L3HYPDH,LRRC8A,Lfa-1,N-Cadherin,PBXIP1,PPFIBP1,PRCP,PTK,Pdi,RAB8B,RMDN3,SERPINH1,SLC3A2,SNTB2,Secretase gamma,TPI1,TSPAN15,UTRN,VDAC1,c-Src	36	23	Cell-To-Cell Signaling and Interaction, Reproductive System Development and Function, Embryonic Development
7	ABCC1,APEX1,ATPase,FAHD2A,HISTONE,HMGA1,Hdac,Histone h4,Hsp90,KPNA3,LUZP1,MACF1,MAP1LC3,MVP,MYH10,MYH9,MYO1C,P glycoprotein,Pias,QSOX1,RBBP7,RHOA,RP2,RUVBL2,Rnr,SORD,SVIL,SYNPO,TBC1D15,TNPO2,TUFM,UBE2I,estrogen receptor,histone deacetylase,thymidine kinase	36	23	Connective Tissue Disorders, Developmental Disorder, Glomerular Injury
8	AHCY,AKR1B1,ALDH1A1,BCCIP,CSNK2B,CaMKII,Cofilin,DENND10,ECE1,Erm,F Actin,Fc receptor,HEXA,HEXB,LDL,MEAK7,MYL6,Mlc,Mlcp,Myosin,NCEH1,NMT2,NQO1,Nr1h,PP1 protein complex group,Pdgf (complex),Pkc(s),RBMX,Rock,SAFB2,SRSF9,TRA2B,TRAM1,YARS2,phosphatase	30	20	Connective Tissue Development and Function, Connective Tissue Disorders, Developmental Disorder
9	ACAC,ALB,APOE,Alp,CIAPIN1,CYCS,Calcineurin A,Creb,FAF2,FAH,FSH,GJA1,GOT,Gsk3,HDL,HDL-cholesterol,IL1,IMPA1,IgG,Immunoglobulin,Insulin,Lh,MAPK14,MTORC1,NAMPT,OGA,PARP,RETSAT,SLC2A1,TGFBR2,TMX4,TRPV2,UFD1,YIPF5,hemoglobin	26	18	Cardiovascular Disease, Organismal Injury and Abnormalities, Tissue Morphology
10	AGK,AK1,AMPK,Ap2,CLIC2,Caveolin,Dynamin,EHD1,ERK1/2,GAA,GBE1,GPX4,GYS1,Glycogen synthase,Growth hormone,HCCS,Hla-abc,Ldh (complex),MAT2B,MGST1,MT-CO2,PACSIN2,PKC alpha/beta,RDH11,SAE1,SH3GLB2,SMAD1/5/9,SUMO,Sod,TAPBP,Vdac,cytochrome C,cytochrome-c oxidase,glutathione peroxidase,hexokinase	24	17	Developmental Disorder, Hereditary Disorder, Metabolic Disease
11	14-3-3,26s Proteasome,ADRB,APOB,Actin,CK1,Calcineurin protein(s),ESYT2,HAGH,Hsp27,Hsp70,Ikb,Immunoproteasome Pa28/20s,LAMP2,MAP2K1/2,NES,NFAT (complex),Nos,PP2A,PRDX2,PSMA1,PSMA6,PSME1,PSME3,PTPA,Pkg,Pld,RAS,SLC25A12,SLC25A22,SLC9A3R2,SNCA,SQSTM1,Ubiquitin,tyrosine kinase	22	16	Gene Expression, RNA Damage and Repair, RNA Post-Transcriptional Modification
12	20s proteasome,GIMAP4,HLA-A,HLA-B,HLA-DR,HMGB1,HMGB2,IFN Beta,IFN alpha/beta,IFN type 1,IL12 (complex),IL12 (family),Ifn,Ifnar,Iga,Interferon alpha,LDL-cholesterol,MCTS1,MHC CLASS I (family),MHC Class I (complex),MHC Class II (complex),MHC II,MX1,MX2,OAS3,P38 MAPK,Pro-inflammatory Cytokine,SAMD9L,SLFN5,STAT1,TP53I3,TRIM21,TSN,Tlr,Tnf (family)	20	15	Connective Tissue Disorders, Dermatological Diseases and Conditions, Immunological Disease
13	ABHD14B,ABRACL,CDON,CLEC3B,CRIP1,CRYBG1,DCAF8,DDX19A,DNAJC11,DPP7,DUSP7,EGF,EPHB3,ERBB2,Egfr-Erbb2,FBRSL1,FKBP10,GINS3,KNDC1,MYC,NRDC,PAWR,RAF1,RBMS2,SCPEP1,SH2D3A,SH3BGRL3,SOWAHC,ST3GAL3,TCF,TMEM33,TSC2,WASHC4,XPO1,ZNF185	20	15	Cell Cycle, Reproductive System Development and Function, Cell Death and Survival
14	Alpha catenin,BPGM,CAT,Collagen type I (complex),Collagen type IV,Collagen(s),DNAJC9,Fibrin,Fibrinogen,Focal adhesion kinase,G protein alphai,GRB2,Gpcr,HSD17B4,Integrin,LYN,Laminin (complex),MAP2K1,MARS1,MMP14,Mmp,NPTN,PDGF BB,PLC,PTPN1,Pdgfr,SHANK3,SNX17,Shc,TGM2,alcohol group acceptor phosphotransferase,collagen,cytokine,p85 (pik3r),trypsin	18	14	Cellular Movement, Cellular Growth and Proliferation, Cellular Function and Maintenance
15	ADCY,Adaptor protein 2,Ap1,Beta Arrestin,CG,COPS2,CRYL1,Ck2,Clathrin,DCAF8,DYNC1LI2,ELAVL1,FAM241A,FKBP9,G protein beta gamma,GAPDH,GGH,GNRH,Histone h3,IKK (complex),NMDA Receptor,Proinsulin,RAC2,RNA polymerase II,Ras homolog,Rxr,SRC (family),SSB,SUGT1,SUMF1,SUMF2,Sfk,Smad2/3,TCR,tubulin	18	14	Developmental Disorder, Hereditary Disorder, Metabolic Disease
16	CAPNS1,CASP7,CDK1,CDK17,CTSC,CTSS,CTSZ,Cathepsin,Cdc2,Cdk,Collagen Alpha1,Cyclin A,Cyclin B,Cyclin D,Cyclin E,E2f,Eotaxin,INTERLEUKIN,Ifn gamma,JAK,Jnk,KRT18,Lysosomal Protease,MACROD1,MCM7,Pak,Rb,TGFB1I1,TSH,Tgf beta,calpain,caspase,collagen type i (family),myosin-light-chain kinase,transglutaminase	13	11	Post-Translational Modification, Protein Degradation, Protein Synthesis
17	ADGRG3,AIFM3,APP,B3GNT5,Cmah,DNASE1L1,GCNT3,GLB1,GLT8D2,GNPDA2,H60a,HEBP1,HIKESHI,HSPA5,Hba-a2/Hba1,IFNG,IL26,IgG1,IgG2a,IgG2b,KLHDC9,MAN2B1,MTURN,NEURL3,NT5DC2,PGLS,RARA,SLFN13,SLFN5,SPPL2A,TAPBP,UBC,ZC3H12C,ZC3HAV1L,chemokine	11	10	Humoral Immune Response, Protein Synthesis, Lipid Metabolism
18	ACOT13,ADGRG6,ADSS1,AMPD3,APOA1,Basp1,COQ3,Crip2,Ddx3x,Dstn/Dstnl1,EPHX1,FN1,HNRNPL,Ige,KNDC1,KRAS,MAPK6,MPST,MTMR10,MTMR6,MYLK3,NFS1,NUDT16,NUDT4,PCNA,PRKAA1,QDPR,RASA2,SLC41A3,TM9SF2,TMEM98,Tpm3,cholesteryl oleate,cholic acid,farnesyl transferase	11	10	Cell Morphology, Cellular Function and Maintenance, Reproductive System Development and Function
19	Arp2/3,BCAR1,BCR (complex),Complement component 1,Cr3,EFHD2,ERK,FBLIM1,Fc gamma receptor,Fcer1,Fgfr,Filamin,Gap,Igm,JUN/JUNB/JUND,Mek,NCK,NCK1,Nfat (family),PI3K (family),PLC gamma,PPME1,PRRC2C,Ppp2c,RPS6KA,RPS6KA3,RRAS2,Rac,Raf,Rap1,Rsk,SYK/ZAP,Sapk,Sos,VAV	8	8	Cellular Function and Maintenance, Cell-To-Cell Signaling and Interaction, Cellular Assembly and Organization
