# Supplementary material for: Proteomic Analysis of KCNK3 Loss of Expression Identified Dysregulated Pathways in Pulmonary Vascular Cells
Source: Int J Mol Sci. 2020 Oct 7;21(19):7400. doi: 10.3390/ijms21197400 (PMC7582549; doi:10.3390/ijms21197400)
Supplement: Supplementary file 1 [file ijms-21-07400-s001.zip › Supplementary file/Supplemental Table 5.xlsx]

## Sheet: Feuil1
Proteomic analysis of KCNK3 loss of expression identified dysregulated pathways in pulmonary vascular cells Hélène Le Ribeuz, Florent Dumont, Guillaume Ruellou, Thierry Balliau, Mélanie Lambert, Marceau Quatredeniers, Barbara Girerd, Sylvia Cohen-Kaminsky, Barbara Girerd, Olaf Mercier, Stéphanie Nicolaÿ, Marc Humbert, David Montani, Véronique Capuano and Fabrice Antigny
Table 5a. Canonical pathways identified by IPA in hPASMCs treated with siKCNK3
Ingenuity Canonical Pathways	-log(p-value)	zScore	Ratio	Molecules
PI3K/AKT Signaling	2.2E00	2.4494897427831783	3.43E-02	HSP90AA1,ILK,ITGA2,ITGA3,ITGA5,YWHAE
IL-8 Signaling	1.93E00	-2.23606797749979	3.00E-02	GNB4,MMP2,MYL12B,MYL9,RHOG,ROCK2
ERK/MAPK Signaling	1.45E00	2.23606797749979	2.59E-02	CRK,ITGA2,ITGA3,ITGA5,PRKAR1A
PTEN Signaling	1.51E00	-2.0	3.17E-02	ILK,ITGA2,ITGA3,ITGA5
Purine Nucleotides De Novo Biosynthesis II	5.63E00	-2.0	3.64E-01	GART,GMPS,IMPDH2,PAICS
EIF2 Signaling	8.45E00	-2.0	6.70E-02	EIF3L,EIF4G2,EIF5B,RPL27,RPL30,RPS11,RPS14,RPS17,RPS18,RPS20,RPS3,RPS4X,RPS6,RPS7,RPS8
Rac Signaling	1.67E00	2.0	3.57E-02	ARPC1B,ITGA2,ITGA3,ITGA5
Reelin Signaling in Neurons	2.86E00	1.6329931618554523	4.65E-02	ARPC1B,CRK,ITGA2,ITGA3,ITGA5,PAFAH1B1
Systemic Lupus Erythematosus In T Cell Signaling Pathway	6.9E-01	-1.3416407864998738	1.50E-02	B2M,HLA-A,HLA-C,RHOG,ROCK2
Cardiac Hypertrophy Signaling	1.58E00	-1.3416407864998738	2.50E-02	GNB4,MYL12B,MYL9,PRKAR1A,RHOG,ROCK2
CXCR4 Signaling	2.3E00	-1.3416407864998738	3.59E-02	CRK,GNB4,MYL12B,MYL9,RHOG,ROCK2
Paxillin Signaling	2.45E00	1.3416407864998738	4.63E-02	ARF1,CRK,ITGA2,ITGA3,ITGA5
Integrin Signaling	5.24E00	1.2649110640673518	5.16E-02	ARF1,ARPC1B,CRK,ILK,ITGA2,ITGA3,ITGA5,MYL12B,MYL9,RHOG,ZYX
Synaptogenesis Signaling Pathway	2.55E00	1.1338934190276817	2.88E-02	AP1B1,AP2A1,ARPC1B,CRK,DNAJC5,LRP1,NAP1L1,PAFAH1B1,PRKAR1A
Ephrin Receptor Signaling	2.8E00	1.1338934190276817	3.89E-02	ARPC1B,CRK,GNB4,ITGA2,ITGA3,ITGA5,ROCK2
AMPK Signaling	1.29E00	-1.0	2.34E-02	AK2,CPT1A,EEF2,PRKAR1A,RAB8A
RhoA Signaling	1.54E00	-1.0	3.25E-02	ARPC1B,MYL12B,MYL9,ROCK2
Xenobiotic Metabolism PXR Signaling Pathway	9.7E-01	1.0	2.08E-02	ALDH1A3,HSP90AA1,MGST3,PRKAR1A
Xenobiotic Metabolism CAR Signaling Pathway	9.89E-01	1.0	2.12E-02	ALDH1A3,HSP90AA1,MGST3,RACK1
Osteoarthritis Pathway	1.31E00	1.0	2.37E-02	ANXA2,ITGA2,ITGA3,ITGA5,LRP1
Protein Kinase A Signaling	1.46E00	1.0	2.01E-02	FLNB,FLNC,GNB4,MYL12B,MYL9,PRKAR1A,ROCK2,YWHAE
Tec Kinase Signaling	1.71E00	1.0	3.05E-02	GNB4,ITGA2,ITGA3,ITGA5,RHOG
Regulation of eIF4 and p70S6K Signaling	1.06E01	1.0	9.55E-02	EIF3L,EIF4G2,ITGA2,ITGA3,ITGA5,RPS11,RPS14,RPS17,RPS18,RPS20,RPS3,RPS4X,RPS6,RPS7,RPS8
ILK Signaling	2.04E00	-0.8164965809277261	3.16E-02	FERMT2,FLNB,FLNC,ILK,MYL9,RHOG
Cardiac Hypertrophy Signaling (Enhanced)	5.12E-01	0.8164965809277261	1.23E-02	ITGA2,ITGA3,ITGA5,PRKAR1A,ROCK2,RPS6
Leukocyte Extravasation Signaling	1.96E00	0.8164965809277261	3.05E-02	CRK,ITGA2,ITGA3,ITGA5,MMP2,ROCK2
Actin Nucleation by ARP-WASP Complex	4.23E00	0.8164965809277261	8.33E-02	ARPC1B,ITGA2,ITGA3,ITGA5,RHOG,ROCK2
Cdc42 Signaling	5.38E00	0.8164965809277261	5.99E-02	ARPC1B,B2M,EXOC2,HLA-A,HLA-C,ITGA2,ITGA3,ITGA5,MYL12B,MYL9
Hepatic Fibrosis Signaling Pathway	1.63E00	-0.7071067811865475	2.17E-02	ITGA2,ITGA3,ITGA5,MYL12B,MYL9,PRKAR1A,RHOG,ROCK2
Actin Cytoskeleton Signaling	2.96E00	0.7071067811865475	3.67E-02	ARPC1B,CRK,ITGA2,ITGA3,ITGA5,MYL12B,MYL9,ROCK2
Regulation of Actin-based Motility by Rho	5.53E00	0.7071067811865475	8.51E-02	ARHGDIA,ARPC1B,ITGA2,ITGA3,ITGA5,MYL12B,MYL9,RHOG
Estrogen Receptor Signaling	1.05E00	-0.4472135954999579	1.83E-02	HSP90AA1,MMP2,MYL12B,MYL9,PRKAR1A,ROCK2
tRNA Charging	4.51E00	-0.4472135954999579	1.28E-01	CARS1,DARS1,EPRS1,GARS1,LARS1
PAK Signaling	2.65E00	0.4472135954999579	5.15E-02	ITGA2,ITGA3,ITGA5,MYL12B,MYL9
Phospholipase C Signaling	2.52E00	0.3779644730092272	3.11E-02	AHNAK,GNB4,ITGA2,ITGA3,ITGA5,MYL12B,MYL9,RHOG
RhoGDI Signaling	5.09E00	0.3333333333333333	5.56E-02	ARHGDIA,ARPC1B,GNB4,ITGA2,ITGA3,ITGA5,MYL12B,MYL9,RHOG,ROCK2
Table 5b. Upstream regulators identified by IPA in hPASMCs treated with siKCNK3
Upstream Regulator	Expr Fold Change	Molecule Type	Predicted Activation State	Activation z-score	p-value of overlap	Target Molecules in Dataset				Mechanistic Network
MYCN		transcription regulator	Inhibited	-2.827	8.6e-67	ABCC1,ABCD3,ABCE1,ABCF1,ABCF2,ACTG1,ACTN4,ALDOA,APEX1,ARPC1B,B2M,BASP1,BAX,CAD,CAV1,CDC42,CKAP4,COL1A1,DPYSL3,EEF1A1,EEF1D,EEF1G,EEF2,EIF3C,EIF4A1,EIF4G2,EIF5A,FKBP9,FN1,FRMD6,GAPDH,HK2,HLA-A,HSP90AB1,HSPD1,ITGA2,ITGA3,ITGB1,LDHA,LGALS1,MAP4,MAT2A,MMP2,MRC2,MYH9,NACA,NCL,NDRG1,NME1,NPM1,NUCB1,P3H1,PDIA4,PGRMC2,PHB,PHGDH,PSMA7,PSMB6,PSMB7,RBBP4,RBBP7,RPL10,RPL11,RPL12,RPL13,RPL13A,RPL17,RPL18,RPL1…				697 (19)
metribolone		chemical reagent	Inhibited	-2.093	2.34e-35	ACAA1,ACLY,ACSL3,ACTN1,ALDH1A3,ALDH1B1,ALDH9A1,ALDOA,ALDOC,ATP5F1B,ATP5F1C,ATP5MF,ATP5PB,ATP5PD,ATP6V0D1,ATP6V1C1,ATP6V1D,ATP6V1E1,ATP6V1G1,B2M,BAX,CBR1,CCT2,COX4I1,COX5B,CPOX,CRYAB,CRYZ,CYC1,DLD,ECH1,ECHS1,EIF5,ENO1,ERO1A,ETFA,EZR,FASN,FDPS,FH,FHL2,GAPDH,GFPT1,GLUD1,GOT1,GOT2,GPI,GRHPR,HK1,HK2,HMGCS1,HNRNPDL,HSD17B10,HSD17B4,HSPA5,HSPH1,IDH2,IDH3A,LDHA,MARS1,MDH1,MDH2,ME1,MGLL,MGST3,MIF,MMP1,MMP…				847 (21)
tretinoin		chemical - endogenous mammalian	Inhibited	-2.135	1.1e-26	A2M,ABCE1,ABI1,ADD3,AFP,AHNAK,AIMP1,AKR1A1,ALDH1A3,ALDH9A1,ANPEP,ANXA1,ANXA2,ANXA5,ANXA6,APEX1,APOE,ARHGAP1,ARHGEF1,ASNS,ATP1B3,ATP2A2,ATP6V1B2,C3,CAD,CALM1 (includes others),CALR,CAPN2,CAVIN3,CBR1,CBS/CBSL,CCT5,CD44,CD63,CDC42,CDK2,CDKN2A,CLTC,COL1A1,COL1A2,COL3A1,COL6A3,COTL1,CPT1A,CSE1L,CTNNB1,CTNND1,CTSB,CTSD,CTSL,DAB2,DAD1,DDAH2,DDX58,DHX15,DPP4,DPYSL3,DYNLL1,ECI2,EEF1A1,EEF1D,EEF1G,EHD1,EIF…				813 (15)
mono-(2-ethylhexyl)phthalate		chemical toxicant	Inhibited	-2.41	1.53e-22	ACADVL,ACAT2,ACO1,ACO2,ACSL4,ALDOC,ATP5F1B,ATP5PB,BAX,COX4I1,CS,CYC1,ECHS1,ENO1,FAM98A,FAS,FASN,FH,G6PD,GAPDH,GFPT1,GNPNAT1,GPI,HADHA,HK2,IDH3A,KIF5B,LRP1,MDH1,MDH2,MMUT,NAMPT,NDUFA10,NDUFS1,OGDH,PDHB,PGK1,PLIN2,PPA1,PTRH2,RELA,ROCK2,SDHA,SDHB,SOD1,SUCLG1,SUCLG2,TALDO1,TARDBP,TKT,TPI1,UQCRC1,UQCRC2,UQCRFS1,VCL				647 (16)
lipopolysaccharide		chemical drug	Inhibited	-2.001	3.15e-22	ABCC1,ABCF2,ACLY,ACO1,ACTC1,ACTN4,ALCAM,ALDH2,ANK2,ANXA1,ANXA5,ANXA7,APEX1,API5,APOB,APOE,ARFGAP3,ARHGAP1,ARPC1B,ATP1A1,ATP2A2,ATP2B1,ATP6V0D1,BAG3,BAX,C3,CALM1 (includes others),CALR,CAPN2,CAV1,CAVIN1,CD276,CD44,CD59,CD63,CD81,CDH2,CKAP4,CLIC4,COL1A1,COL1A2,COL3A1,COL5A1,COL6A1,COX4I1,CRTAP,CRYAB,CSPG4,CSTB,CTNNB1,CTSB,CTSL,CYCS,DDX17,DDX3X,DDX58,DDX6,DNAJB1,DNAJB11,DNAJC3,EEF2,EHD1,EIF2AK2,ENO1…				821 (17)
PLA2R1		transmembrane receptor	Inhibited	-3.443	5.53e-22	ACSL3,ACSL4,AK3,ALDH2,ATP5F1B,ATP5PD,BDH2,COX5B,CTSA,CTSD,CYB5R3,DPYSL2,LAP3,MGST1,NDUFS3,PEBP1,SDHA,SDHB,SOD2,SQOR,TGM2,TPP1,UQCRFS1
PML		transcription regulator	Inhibited	-2.345	5.22e-20	ACSL4,ACTG1,AKR1A1,ANXA4,APOE,BAX,CACYBP,CDH2,CDK2,CDKN2A,CFL1,CPT1A,DNAJB4,FAS,FASN,FTL,GCLM,HADHB,HMGCS1,HMOX1,HSPB1,IFI35,IFIT1,IFIT3,IFITM1,ISG15,MAP2K1,MAPK1,ME1,MX1,NDRG1,NQO1,NSFL1C,OAS2,OAS3,PCBP2,PRDX1,PSMB8,RRAS2,RSU1,SQSTM1,STAT1,STIP1,STMN1,TAP1,TPD52L2,TRIO,TXN,TXNRD1,UBE2M,VIM,YWHAG				753 (19)
PRL		cytokine	Inhibited	-2.636	1.57e-18	A2M,ACTR3,AKR1C3,ANXA2,ANXA5,ATP2A2,ATP5PD,B2M,CAPN2,CAV1,CNN3,COL1A1,COL1A2,COL3A1,COL5A1,COX4I1,CTSA,CTSB,CTSD,DDX39B,DDX58,DTX3L,EIF2AK2,ENO1,FN1,GPNMB,HNRNPH2,HSPD1,IFI35,IFIT1,IFIT3,IFIT5,IFITM1,ISG15,LAMC1,MARS1,MGST1,MME,MMP14,MSN,MX2,OAS2,OAS3,P4HB,PARP10,PCNA,PCOLCE,PDIA4,PDIA5,PDLIM4,PGRMC1,PSME1,PSME2,RALB,RHOG,RPSA,SAMHD1,SCP2,SND1,SOD1,SPARC,STAT1,STAT2,TECR,TPM3,TRIM25,VIM,YWHAG				602 (19)
Lh		complex	Inhibited	-2.704	8.69e-16	ACTN1,ACTR2,ARHGAP1,ARL6IP5,ARPC1A,ARPC4,ATP2A2,ATP2B1,CAP2,CAPZA1,CTNNB1,CTNND1,DAB2,DHCR7,DUSP3,EZR,FDXR,FLNC,GBP1,GNAS,GNB1,HK2,ILK,ITGA3,ITGB5,MAP2K1,MAP2K3,MMP2,P4HA2,PDXK,PGK1,PGRMC1,PHB,PLIN3,PPP2R1A,PPP2R5C,PRKACA,PRKAR1A,PRKAR2A,PSMD1,PSMD3,PTGS1,RAB14,RAB1A,RAB2A,RAB5A,RAB5C,RANGAP1,SOD2,STAT1,STIP1,STK24,THBS1,TLN1,TPM1,TPM2,TUBA1A,VCL,YBX3				935 (21)
INSR		kinase	Inhibited	-3.407	1.28e-14	ACAA2,ACADVL,ACO2,ACSL4,ACTN4,ALDH2,ARHGDIA,ARHGEF2,ATP5F1A,ATP5F1B,ATP5MF,ATP5PD,ATP5PO,CBR1,CFL1,COL6A3,COX4I1,CS,CSTB,CTSB,CYC1,CYCS,DCTN4,DECR1,DHCR7,ECHS1,ETFA,ETFB,FASN,FDPS,FEN1,FH,FLNC,GANAB,GAPDH,GNB1,GOT2,HADHA,HADHB,HMGCS1,HSD17B10,HSD17B4,HSPD1,IDH1,IDH3A,IGF2R,IQGAP1,ITGA5,ITGB5,LCP1,LGALS1,LSS,MDH2,MMP2,NAMPT,NDRG1,NDUFA4,NDUFA9,NSDHL,OGDH,PDHA1,PDHB,PSPC1,RAB18,RAB7A,RPL5,RPL7A,RPS…				811 (20)
IFNG		cytokine	Inhibited	-2.453	5.5e-12	A2M,ABCC1,ABCD3,ABI1,ACLY,ACO1,AHCY,ALDH1A3,ALDH7A1,ARFGAP3,ARL6IP5,ASNS,ATG3,ATP1A1,ATP2A2,B2M,BAX,C3,C4A/C4B,CAPN1,CAV1,CD276,CD44,CD63,CDK2,CDKN2A,CKAP5,CLIC4,COL1A1,COL1A2,CSE1L,CSK,CTNNB1,CTSB,CTSD,CTSZ,DDB1,DDX5,DDX58,DECR1,DHX9,DPP4,DRG1,DTX3L,EEF1A1,EIF2AK2,ENO1,ERAP2,FABP5,FAH,FAS,FASN,FGF2,FHL2,FKBP1A,FN1,FTH1,FTL,GART,GBP1,GLS,GNA13,GNAI2,GNAS,GNB4,GSTP1,HK2,HLA-A,HLA-B,HLA-C,HMGB1,HMG…				781 (17)
CD28		transmembrane receptor	Inhibited	-2.437	8.56e-12	ACTR3,ANXA1,AP1B1,ATP5F1C,BZW1,CAMK2A,CDK2,CLIP1,CS,CYC1,CYCS,DAD1,DDX58,EIF4E,EWSR1,FDPS,FKBP2,GAPDH,GBP1,HGS,HK2,HNRNPA1,HSPA1A/HSPA1B,HSPA8,IFITM1,ILF2,LCP1,LDHA,LNPEP,MMP2,NAMPT,NCL,PCYOX1,PGAM1,PHB,PHB2,PNP,PPA1,PRDX4,PRMT5,PSMA5,PSMA6,PSMD12,PUM3,RAB2A,RAD23B,RELA,RHOC,RPL30,RPL6,RPS14,SEC61B,SLC16A3,SLC25A5,SLC7A5,SRPRB,SSB,STAT3,STOM,STRN3,TFRC,THBS1,TMX3,VBP1,XRCC6				780 (17)
IGF1R		transmembrane receptor	Inhibited	-2.763	1.63e-11	ACTN4,ALDOA,ATP5F1A,ATP5F1B,ATP5MF,ATP5PD,ATP5PO,BAX,CALU,CAPG,CAVIN3,CDC42,COL1A1,COL3A1,COX4I1,CTNNB1,CTNND1,CTSD,CYCS,FASN,FLNC,FTH1,HADHA,HSPA5,HTRA1,IGF2R,LASP1,NDUFA4,NDUFA9,NME1,PDLIM2,PKM,PRKAR1A,PSMC6,RAB18,RAB1A,RAC1,RBBP7,RELA,RHOA,RPL10A,RPL24,RPL3,RPL7,RPL9,RPS21,RPS26,SCP2,STAT3,TGFBI,TJP1,TMEM87A,TXN,UQCRC1,UQCRC2				822 (23)
PPARGC1A		transcription regulator	Inhibited	-2.087	1.74e-10	ACADVL,ACAT1,AK1,ATP5F1A,ATP5F1B,ATP5MF,ATP5PD,ATP5PO,BAX,C3,CALM1 (includes others),COL1A2,COL6A2,COL6A3,COX4I1,COX5B,CPT1A,CS,CTSA,CYCS,FASN,FDPS,FH,GOT2,GPX1,GSK3B,HK2,HMOX1,IDH3A,IMPA1,LAMB1,LDHA,LDHB,MCM3,MDH2,ME1,MMP2,NCEH1,NDUFS1,NSDHL,OXCT1,PCK2,PDHA1,PDIA5,PGAM1,PLIN2,POSTN,PRDX3,PRDX5,SDHA,SDHB,SERPINA7,SERPINE2,SERPINH1,SESN2,SOD1,SOD2,THY1,TIGAR,UQCRC2,UQCRFS1,WDR77				742 (16)
IFNA2		cytokine	Inhibited	-4.076	7e-10	ANXA1,B2M,BAG3,BAX,CAV1,CDKN2A,CNP,DAD1,DDX58,DPP4,EIF2AK2,EPB41L3,FAS,FGF2,GBP1,GNAS,GOT1,HLA-A,HLA-B,HLA-C,HMGCS1,IFI16,IFI35,IFIT1,IFIT2,IFIT3,IFIT5,IFITM1,ISG15,MAP2K1,MX1,MX2,NT5E,OAS2,OAS3,PARP4,PPP1CA,PSME1,SAMHD1,STAT1,TAP1,TGM2,TNFRSF10B,TRIM21,UBA7,UBE2L6,ZC3HAV1				550 (18)
Esrra		transcription regulator	Inhibited	-2.905	7.39e-07	ACAT1,ACO1,ALDOA,ALDOC,ATP1A1,ATP5F1B,ATP5MF,ATP5PB,ATP5PO,CPT1A,CYC1,CYCS,ECH1,ENO1,ENO2,GOT1,IDH3A,NDUFS3,OXCT1,PCK2,PFKL,PGM1,PPA1,SDHB				497 (7)
NET1		other	Inhibited	-2.213	1.23e-05	CDH2,FN1,ITGB1,MMP14,SERPINE1				265 (7)
IFNL1		cytokine	Inhibited	-3.909	1.3e-05	DDX58,EIF2AK2,GBP1,HLA-B,HLA-C,IFI35,IFIT1,IFIT2,IFIT3,IFIT5,IFITM1,ISG15,MX1,OAS2,OAS3,STAT1,STAT2,UBE2L6,ZC3HAV1				763 (18)
poly rI:rC-RNA		biologic drug	Inhibited	-4.452	2e-05	ABCE1,ACSL3,ANXA1,B2M,BAX,C3,CCT5,CCT7,CD44,CDH2,CNP,CTNNB1,DDX58,EEF1G,EIF2AK2,EIF2S3,EIF3B,EIF5A,EZR,FAS,FGF2,FN1,GBP1,HLA-A,HLA-B,HLA-C,HSPA5,HSPA9,HSPD1,ICAM1,IFI16,IFIT1,IFIT2,IFIT3,IFIT5,ISG15,ITGA5,LTA4H,LTF,M6PR,MMP1,MMP2,MVP,MX1,NAMPT,OAS2,OAS3,PCK2,PSMA3,PSMB8,PSME2,RELA,SOD2,STAM,STAT1,STAT2,TAP1,THBS1,TNFRSF10B,TOMM70,TP53I3,TRIM25,UBE3A,VASP,VIM,XPO1,ZC3HAV1				779 (18)
STAT2	-2.084	transcription regulator	Inhibited	-2.919	2.21e-05	CAV1,GBP1,IFI35,IFIT1,IFIT2,IFIT3,IFITM1,ISG15,MX1,OAS2,PSMB8,SF3A1,ST13,STAT1,WARS1				511 (13)
TNFSF10		cytokine	Inhibited	-2.201	3.64e-05	BAX,CSE1L,CTNNB1,CTSB,EIF2AK2,FTH1,HLA-A,HLA-C,IFI16,IFIT1,IFITM1,ISG15,MMP2,PCNA,PSME2,RELA,SERPINH1,STAT1,TFRC,TNFRSF10B				752 (18)
IRF7		transcription regulator	Inhibited	-4.4	5.61e-05	ATP5F1A,BCL2L13,DDX58,DNAJA1,GBP1,IFI16,IFI35,IFIT1,IFIT2,IFIT3,IFITM1,ISG15,MX1,MX2,NAMPT,OAS2,OAS3,PSMB8,PSME1,PSME2,STAT1,STAT2,TAP1,TMPO,TRIM21,UBA7,UBE2L6,ZC3HAV1				275 (16)
HBA1/HBA2		transporter	Inhibited	-2.887	5.75e-05	ATP5F1C,ATP5MF,ATP5PO,CYC1,NDUFA13,NDUFA4,NDUFA9,NDUFB11,NDUFS3,SDHA,UQCRC1,UQCRC2
Interferon alpha		group	Inhibited	-2.358	5.85e-05	AFP,ANXA5,APOL2,B2M,BCL2L13,C3,CD81,DDX58,EIF1,EIF2AK2,FAS,FASN,GBP1,GLS,HLA-A,HLA-B,HLA-C,HSPA1A/HSPA1B,ICAM1,IFI16,IFI35,IFIT1,IFIT2,IFIT3,IFITM1,ISG15,ITGB1,LAP3,LCK,MX1,MX2,NPM1,NT5E,OAS2,OAS3,PARP10,PRKACA,PSMB8,PTBP1,RELA,RIPK1,RPL23A,SERPINB1,SF3A1,SLC1A5,STAT1,STAT2,STAT3,TAP1,TAPBP,TRIM21,TRIOBP,TYMP,UBA7,UBE2L6,WARS1,ZC3HAV1				342 (16)
SIRT6		enzyme	Inhibited	-2.449	6.26e-05	AACS,ACSL3,ACSL4,ELOVL1,FASN,GSK3B,IGF2R,LSS,MAPK3,PCBP2,RPL23,RPL6,RPS15A,SOD2				743 (16)
IRF5		transcription regulator	Inhibited	-2.127	6.45e-05	BAX,COL1A1,COL3A1,DDX58,IFIT1,IFIT2,IFIT3,ISG15,NAMPT,OAS2,RAC1,RELA,RIPK1,STAT1,STAT2,TMPO,UBE2L6,YWHAE				581 (15)
IFI16	-1.483	transcription regulator	Inhibited	-2.458	0.000113	BAX,CD81,CDKN2A,DDX58,GPX1,ICAM1,IFI16,ISG15,KPNA1,MAP2K1,MGST1,MIF,MTHFD2,PCNA,SOD1,STAT2				710 (17)
Ifnar		group	Inhibited	-2.282	0.000157	B2M,C3,DDX58,EIF2AK2,HLA-A,IFI16,IFI35,IFIT2,IFIT3,ISG15,OAS2,PSMB8,STAT1,STAT2,TAP1,TAPBP,TRIM21,UBE2L6				357 (17)
PIK3R1		kinase	Inhibited	-2.027	0.000159	ATP1A1,CD44,COL1A2,DNAJC3,ENG,HMOX1,HSP90B1,HSPA5,ICAM1,ISG15,LDHA,MMP2,PDGFRB,PDHA1,PKM,SERPINE1,SOD2				790 (17)
Ifn		group	Inhibited	-2.153	0.0002	B2M,CD44,DDX58,EIF2AK2,FAS,HLA-A,ICAM1,IFI16,IFIT1,IFITM1,ISG15,MAVS,MX1,OAS2,OAS3,SERPINE1,STAT1,TAP1,TFRC,TRIM21,TYMP				468 (15)
bezafibrate		chemical drug	Inhibited	-2.245	0.000207	ABCD3,ACADVL,ACSL4,APEX1,APOE,COX4I1,CS,DNM1L,ECH1,FASN,HADHA,HADHB,HSD17B4,HSPA5,LGALS3,MGLL,PCNA,SERPINE1				629 (17)
EIF2AK2	-1.727	kinase	Inhibited	-3.1	0.000271	BAX,DDX58,EIF2AK2,ERAP2,FAS,IFI35,IFIT1,IFIT5,IFITM1,ISG15,NNMT,OAS3,SAMHD1,SOD2,STAT1,TUBA1A,UBE2L6,ZC3HAV1				499 (17)
EIF4E	-1.374	translation regulator	Inhibited	-2.254	0.000387	CAPG,CAPZB,CDK2,CDKN2A,CUL2,FGF2,FN1,GPS1,HMOX1,ILF2,NRP1,PA2G4,PCNA,PHB,PRDX5,PRPS1,PTGES3,RHOG,RPL10A,RPL19,RPL35,RPS13,TGFBI,TRIP6,UBA7				258 (7)
IFN Beta		group	Inhibited	-3.482	0.000399	DDX58,DPP4,EEF1A1,EIF2AK2,FN1,HLA-A,HLA-B,IFI16,IFI35,IFIT1,IFIT2,IFIT3,IFITM1,ISG15,MX1,MX2,OAS2,OAS3,RPL23A,STAT1,STAT2,TAPBP,TXNRD1				552 (16)
IFNL4		cytokine	Inhibited	-2.235	0.000401	DDX58,ISG15,MX1,OAS2,STAT1				219 (9)
FUS	1.201	transcription regulator	Inhibited	-2	0.000401	HSPA9,HSPD1,ICAM1,LONP1,TBL2
LEP		growth factor	Inhibited	-2.54	0.00042	ABCD3,ACADVL,ACAT1,ACLY,ACO1,ACSL3,AKR1C1/AKR1C2,APPL1,ASAH1,ATP2A2,ATP5F1A,ATP5PB,BAX,CAV1,CD63,COL1A1,COL3A1,CPT1A,CTSL,ECH1,FAS,FASN,GAPDH,GCLC,GNAS,GOT2,GPX1,GSK3B,HPX,HSPA5,ICAM1,IDH1,KHDRBS1,MMP1,MMP14,MMP2,NAMPT,PCNA,PLIN2,PPP1CA,PRDX1,PSMB3,RAC1,SCP2,SERPINE1,SLC25A5,SOD1,SOD2,SPARC,STAT3,THBS1,TMED9,UGP2,VIM				727 (21)
FMR1		translation regulator	Inhibited	-2.511	0.000487	ALDOA,ATP6V1E1,BAG3,BASP1,CAMK2A,CFL1,CPQ,CTNNB1,EEF2,ENO1,FXR1,FXR2,GAPDH,MAP1B,MYL9,PFKP,PFN1,PPIA,PRKACA,RPSA,TAGLN2,TF,UQCRFS1
DDX58	-1.791	enzyme	Inhibited	-2.522	0.000602	AHNAK,DDX58,EIF2AK2,IFI35,IFIT1,IFIT2,IFIT3,ISG15,MAT2A,RPS7,STAT1,STAT2,TOR1AIP2,ZC3HAV1				263 (14)
emactuzumab		biologic drug	Inhibited	-2.236	0.000691	IFIT1,IFIT3,ISG15,STAT1,STAT2
IRF3		transcription regulator	Inhibited	-2.98	0.000873	ADAM9,AHNAK,ANXA4,B2M,CDH2,CLIC4,DDX58,EIF2AK2,FAS,FN1,GBP1,IFI16,IFIT1,IFIT2,IFIT3,ISG15,OAS2,OAS3,PNP,RASA1,RPS7,STAT1,STAT2,TAP1,TMPO,UBE2L6,VIM,ZC3HAV1				242 (13)
PARP9		enzyme	Inhibited	-2.433	0.00137	IFIT1,IFIT2,IFIT3,ISG15,OAS2,STAT1				173 (7)
bromodeoxyuridine		chemical drug	Inhibited	-2.2	0.00146	GSTP1,IFI16,IFIT1,IFIT2,IFIT3,IFITM1,ISG15,MX1,SERPINE1,STAT1,TGFBI				702 (15)
RARB		ligand-dependent nuclear receptor	Inhibited	-2.39	0.00181	CDKN2A,CRYAB,DDX58,EZR,GNB1,HLA-C,ICAM1,IFIT1,IFITM1,ILF2,ITGAV,MAP2K3,MMP1,RAB5A,RPL15,SSR4,STAT1,THBD,TJP1,UBA7				632 (15)
ATG7		enzyme	Inhibited	-2.092	0.00246	ACAT1,ACLY,CDH2,CTSB,HK1,HK2,HPRT1,LAMP1,NQO1,PDLIM1,PFKL,PLIN3,SQSTM1				808 (21)
IRF1		transcription regulator	Inhibited	-3.515	0.00263	B2M,BAX,CDK2,DDX58,EIF2AK2,IFI35,IFIT1,IFIT2,IFIT3,IFIT5,IFITM1,ISG15,MX1,OAS2,OAS3,PCNA,PSMB8,PSME1,PSME2,STAT1,STAT2,STAT3,TAP1,TAPBP,TRIM21				712 (17)
IRF9		transcription regulator	Inhibited	-2.209	0.0027	GBP1,IFIT1,IFIT2,IFIT3,IFITM1,ISG15,MX1,OAS2,STAT1,STAT2				500 (15)
RNY3		other	Inhibited	-2.646	0.00282	IFIT1,IFIT3,ISG15,MX1,OAS2,OAS3,SPATS2L				546 (7)
STAT1	-1.413	transcription regulator	Inhibited	-2.883	0.00284	A2M,ALDH1A3,APOE,B2M,BAX,C3,C4A/C4B,CAPN1,CDK2,DPP4,EIF2AK2,FAS,FGF2,GBP1,GLS,HTRA1,ICAM1,IFI16,IFI35,IFIT1,IFIT2,IFIT3,IFITM1,ISG15,KCTD12,MX1,OAS2,OAS3,PDGFRB,PSMB8,PSME1,PSME2,S100A10,SAMHD1,STAT1,STAT2,STAT3,TAP1,TNFRSF10B,TRIM21,TYMP,WARS1				754 (20)
IFNB1		cytokine	Inhibited	-2.449	0.00335	ANXA5,APOL2,CAPN2,CDH2,CRYAB,DDX3Y,DDX58,EIF2AK2,FGF2,FKBP9,GNB4,HLA-A,HMGCS1,IFI16,IFIT1,IFIT2,IFIT3,IFITM1,ISG15,ITGAV,ITGB3,LAMB1,MMP2,MX1,NDUFA13,NNMT,OAS2,SERPINB2,STAT1,STAT2,THBS1,TRIM21,UBA7,UCHL1,VCL				519 (17)
PRKN		enzyme	Inhibited	-2.778	0.00338	CTNNB1,FUBP1,GLO1,NDUFS3,PDHA1,PRDX1,PRDX2,PRDX6				622 (7)
EDNRA		transmembrane receptor	Inhibited	-2.236	0.0035	COL1A1,COL3A1,ICAM1,MMP2,PTGS1				407 (7)
ADRB2		G-protein coupled receptor	Inhibited	-2.63	0.00367	ATP1A1,COL1A1,FASN,GNAI3,GNAS,HK2,MME,NRP1,RAB1B,RAB6A				845 (20)
CAB39L		kinase	Inhibited	-2.121	0.00576	ATP5MF,ATP6V1B2,ATP6V1E1,COX4I1,COX5B,NDUFA13,NDUFA4,NDUFB11				511 (9)
TGM2	-1.251	enzyme	Inhibited	-3.098	0.00591	ATP1B3,C3,CAD,EHD1,FARSB,FN1,HLA-B,IFI35,IFIT1,IFIT2,IFIT3,IFIT5,ITGB3,MMP2,NLN,OAS2,OAS3,PDGFRB,POR,PTGS1,SAMHD1,SDCBP,SERPINB2,SIRPA,STAT1,TAP1,THBS1,UBA7				738 (20)
oblimersen		biologic drug	Inhibited	-3.162	0.00643	IFI16,IFI35,IFIT1,IFIT3,IFITM1,ISG15,MX1,MX2,OAS2,STAT1
IFNA1/IFNA13		cytokine	Inhibited	-2.391	0.00732	EIF2AK2,IFIT1,IFIT2,IFITM1,ISG15,MX1,OAS2,STAT1,STAT2,UBE2L6				732 (18)
PRKAA2		kinase	Inhibited	-2.085	0.00745	ACOT7,BAX,COX4I1,FASN,FN1,HSPA5,LDHA,MGST1,OAT,P4HB,PCOLCE,TGM2,TNS1,VIM,YBX1,ZYX				646 (22)
MITF		transcription regulator	Inhibited	-2.639	0.00931	ACO2,ALCAM,ALDH16A1,APOE,ASAH1,ATP1A1,ATP6V1B2,ATP6V1C1,CD151,CD44,CDK2,CDKN2A,COL1A1,DIAPH1,FN1,GPNMB,ITGA3,LGALS3,MDH1,MICAL1,MMP14,MMS19,QDPR,SERPINE1,SERPINF1,STX7,STXBP1,VAT1				615 (15)
ribavirin		chemical drug	Inhibited	-2.813	0.0107	DDX58,EIF2AK2,IFIT2,IFIT3,IFITM1,ISG15,MX1,STAT1
DUSP1		phosphatase	Inhibited	-2.546	0.0113	AACS,COL3A1,ICAM1,IFIT1,IFIT3,LTF,MGLL,MMP1,MX1,NRP1,PLIN2,RETSAT,SERPINB2,SERPINE1,SOD2,THBD
IFN type 1		group	Inhibited	-2.935	0.0115	DDX58,EIF2AK2,IFI16,IFIT1,IFIT2,ISG15,STAT1,STAT2,UBA7
MAVS	1.031	other	Inhibited	-2.732	0.0132	DDX58,IFIT1,IFIT2,IFIT3,ISG15,MAT2A,OAS2,STAT1,STAT2,UBE2L6,ZC3HAV1
MACROH2A1		other	Inhibited	-2.891	0.0169	ALDH1A3,ANXA2,ATP5F1C,CTHRC1,FASN,FN1,PPA1,SERPINA7,SERPINB2,SERPINE1,SPARC,TJP2
stallimycin		biologic drug	Inhibited	-2.778	0.0183	IFI16,IFIT1,IFIT2,IFIT3,IFITM1,ISG15,MX1,STAT1
GW501516		chemical drug	Inhibited	-2.4	0.0191	ACAA2,ACSL4,COL5A1,COL6A1,CPT1A,DECR1,ECH1,FASN,HADHA,LTF,PLIN2,SERPINB2,SOD1,THBS1
EBI3		cytokine	Inhibited	-2.375	0.0207	B2M,HLA-A,HLA-B,HLA-C,ICAM1,MX1,STAT1,STAT2,TAP1
PRKAA		group	Inhibited	-2.088	0.029	BAX,CPT1A,FASN,HYOU1,STAT1,VIM,YBX1
TNK1		kinase	Inhibited	-2	0.0324	IFI16,IFIT2,OAS2,RAP1A
TLR9		transmembrane receptor	Inhibited	-2.674	0.038	CAST,CDK2,FAS,GLRX3,HMOX1,ICAM1,IFI16,IFI35,IFIT1,IFIT2,IFIT3,IFITM1,ISG15,LAMP2,MX1,MX2,NAMPT,OAS2,OAS3,PROCR,RELA,SERPINE1,SPTLC1,STAT1,STAT2,UAP1
metformin		chemical drug	Inhibited	-2.201	0.0439	AHSG,APOB,APPL1,BAX,CAV1,FASN,FN1,FTH1,GLO1,HMOX1,HSPA5,ILK,MX1,PEA15,PKM,PLIN2,SERPINE1,SERPINF1,SOD2
E. coli B5 lipopolysaccharide		chemical - endogenous non-mammalian	Inhibited	-2.532	0.0477	ADH5,AHSG,ALDH2,B2M,CD44,CRK,EEF1A1,FASN,GCLC,GCLM,GNPNAT1,GPX1,HLA-A,HMOX1,ICAM1,IFIT1,MAT2A,PPIA,PSMA5,RDX,RELA,SERPINE1,SOD1,SOD2,STAT3,TGM2,THBS1
TICAM1		other	Inhibited	-2.002	0.111	AK3,ATP6V1E1,DDX58,FAS,ICAM1,IFI16,IFIT1,IFIT2,IFIT3,ISG15,LZTFL1,SAMHD1,SERPINE1,TOR1AIP2,ZC3HAV1
SIRT3		enzyme	Inhibited	-2.075	0.117	BAX,CYCS,GSK3B,PFKM,SOD2,TFRC,VIM
TLR4		transmembrane receptor	Inhibited	-2.482	0.124	BAX,C3,CAST,CD44,CDC42,COX4I1,DAB2,FAS,HMGB1,HMOX1,HNRNPU,HSPA5,HTRA1,ICAM1,IDH2,IFI16,IFIT2,IFIT3,ISG15,LZTFL1,MIF,MMP1,MX1,ORMDL3,RAC1,RELA,SOD2,SPTLC1,STAT1,STAT2,STAT3,TFRC,TOR1AIP2,TPM1,TRIM21
KAT2B		transcription regulator	Inhibited	-2.2	0.13	B2M,COL1A2,FASN,HLA-B,HSPA5,ISG15
DNMT3B		enzyme	Inhibited	-2.331	0.15	ACTC1,ATP2A2,CAMK2A,CDKN2A,DNAJB1,EPDR1,FGF2,IFIT1,IFITM1,LXN,MGST1,MYL6,MYL9,PLP2,RPL10A,RPL13,STAT1
CpG ODN 2006		chemical reagent	Inhibited	-2.359	0.155	ICAM1,IFI35,IFIT1,IFIT2,IFIT3,IFIT5,MX1,MX2,RELA,STAT1
aldosterone		chemical - endogenous mammalian	Inhibited	-2.114	0.165	ATP1A1,COL1A1,COL1A2,COL3A1,ERGIC1,FKBP1A,FN1,ICAM1,KRAS,LOX,MMP2,PROCR,PTGS1,SERPINE1,YWHAB
IFN alpha/beta		group	Inhibited	-2.137	0.248	BAX,HLA-A,IFI16,IFIT2,IFIT3,STAT1,STAT2,TRIM21
IL27		cytokine	Inhibited	-2.645	0.282	B2M,CD63,EIF2AK2,HLA-A,HLA-B,HLA-C,ICAM1,MX1,SPTBN1,STAT1,STAT2,TAP1,VIM
IL21		cytokine	Inhibited	-3.049	0.328	BSG,DPP4,EIF2AK2,IFI16,IFIT1,IFIT2,IFIT3,IGHG1,ISG15,MMP2,OAS2,PCNA,STAT2,STAT3,TAP1
TLR7		transmembrane receptor	Inhibited	-3.352	0.339	ACTC1,CD44,FGF2,ICAM1,IFI35,IFIT1,IFIT3,IFITM1,ISG15,MX1,MX2,OAS2,OAS3,RPL26,RPL32,SOD2,STAT1,STAT2
KAT5		transcription regulator	Inhibited	-2.213	0.372	AFP,APEX1,BAX,CAD,DDB1,HSPD1,NT5E,PSMD6,SOD2
SASH1		other	Inhibited	-2.449	0.428	IFIT2,IFIT3,ISG15,STAT1,STAT2,TRIM21
NR5A2		ligand-dependent nuclear receptor	Inhibited	-2	1	AFP,C3,FASN,GOT1,ICAM1
sirolimus		chemical drug	Activated	3.578	8.81e-58	ACADVL,ADSS2,ANXA5,APPL1,ARF1,ASNS,ATP1A1,ATP2B4,ATP5F1C,ATP6V1A,ATP6V1B2,ATP6V1D,ATP6V1G1,B2M,BAX,CALD1,CD151,CDKN2A,CLIC1,COL1A1,COL1A2,CSNK2A1,CYCS,DAD1,DPP7,DPYSL2,EEF1A1,EEF2,EIF2AK2,EIF2S1,EIF4A1,EIF5,ENO1,FAS,FASN,FGF2,FN1,FSCN1,FTH1,FUS,G6PD,GCLC,GSTP1,HGS,HK2,HLA-B,HMGB1,HMOX1,HNRNPU,HSP90AA1,HSP90AB1,HSP90B1,HSPA4,HSPA5,HSPD1,ICAM1,IDH1,ISG15,LAMB1,LDHA,LDHB,LGALS3,LMNA,MMP1,MMP14,MMP2,…				829 (18)
RICTOR		other	Activated	4.77	7.21e-57	ATP5F1A,ATP5F1B,ATP5F1C,ATP5MF,ATP5PB,ATP5PD,ATP5PO,ATP6V0D1,ATP6V1A,ATP6V1B2,ATP6V1C1,ATP6V1D,ATP6V1E1,ATP6V1G1,ATP6V1H,BAX,BSG,COX4I1,CYC1,FABP5,IFI16,IFIT2,ISG15,NDUFA10,NDUFA4,NDUFA9,NDUFS1,NDUFS3,OAS2,PPA1,PPA2,PSMA1,PSMA2,PSMA3,PSMA4,PSMA5,PSMA6,PSMA7,PSMB1,PSMB2,PSMB3,PSMB4,PSMB5,PSMB6,PSMB7,PSMB8,PSMC1,PSMC2,PSMC3,PSMC4,PSMC5,PSMC6,PSMD1,PSMD11,PSMD12,PSMD13,PSMD14,PSMD2,PSMD3,PSMD4,PSMD6…				270 (7)
CD 437		chemical drug	Activated	2.268	8.51e-56	AK2,AKR1B1,ALDOA,AP2M1,API5,ARF1,ARPC2,ARPC3,ARSA,ATP5F1A,ATP5F1B,ATP5F1C,ATP5PO,BAX,CCT2,CCT3,CCT6A,CLIC1,DNAJA1,EEF2,EIF3D,EIF3G,EIF3I,EIF4A1,EIF4A2,EIF4B,EIF5A,ENO1,FAS,FSCN1,FTH1,FTL,GNAS,HADHA,HLA-C,HMGB1,HNRNPA1,HSP90AA1,HSPA8,ILF2,KARS1,KPNA2,LGALS1,MGST1,MTCH2,NACA,NARS1,NME1,NPM1,PABPC1,PCBP1,PCBP2,PDIA3,PFN1,PGAM1,PLP2,PSMA4,PSMB1,PSMD3,PURB,RBMX,RPL10,RPL11,RPL13,RPL13A,RPL19,RPL24,RPL…
CLPP		peptidase	Activated	3.086	7.58e-32	ACADVL,ACO2,ALDH2,ALDOA,ATP5F1A,ATP5F1B,CS,CYC1,DECR1,DLD,DLST,ECH1,ECI2,ENO1,ETFA,ETFB,FH,GAPDH,HADHA,HADHB,HSPA9,HSPD1,IDH2,IDH3A,LONP1,MDH2,OGDH,PDHA1,PDHB,PHB,PHB2,PRDX3,SDHA,SDHB,SLC25A11,SOD2,SUCLA2,SUCLG1,TALDO1,TKT,TUFM,UQCRC1
torin1		chemical reagent	Activated	2.45	2.14e-19	ALDH1A3,ALDH1B1,ALDH9A1,ALDOA,ALDOC,ATP5F1B,ATP5MF,ATP5PB,ATP5PD,ATP6V0D1,ATP6V1C1,ATP6V1D,ATP6V1E1,COX4I1,COX5B,CYC1,ENO1,FASN,GAPDH,GPI,HK1,HK2,LDHA,NDUFA9,PDHA1,PDHB,PFKL,PFKP,PGAM1,PGK1,PKM,PPA1,RPL32,RPS20,RPS6,SDHB,TCIRG1,TPI1,UQCRFS1				710 (12)
valproic acid		chemical drug	Activated	2.768	4.84e-18	AACS,AKR1B1,AKR1C3,ATP2B4,BAG2,CA12,CACYBP,CALR,CAP2,CD151,CD44,CDS2,CPT1A,CTNNB1,CTPS1,CTSB,DHCR7,DNAJB11,DNAJC3,EIF2S1,FAS,FDPS,FRMD6,FSCN1,GCLM,GNAI2,HMGCS1,HMOX1,HNRNPA1,HSPA5,ICAM1,LIMA1,MCM3,MME,MMP1,MYOF,NME1,NQO1,NSDHL,OSBPL8,PDGFRB,PDIA6,PMM2,PSMA1,PSMA2,PSMA3,PSMA4,PSMA5,PSMA6,PSMA7,PSMB1,PSMB2,PSMB3,PSMB4,PSMB5,PSMB6,PSMB7,PSMB8,PSMC1,PSMC2,PSMC3,PSMC4,PSMC5,PSMC6,PSMD1,PSMD11,PSMD12,P…				975 (24)
Immunoglobulin		complex	Activated	2.937	2.73e-14	ACLY,ACO1,ACO2,ANPEP,ATP5F1A,ATP5F1B,BLVRB,CALR,CAPG,CBS/CBSL,CD44,CDH2,CDK2,CTNNB1,CTSZ,DLD,DLST,DPYSL2,EIF2A,EIF2AK2,ENO1,ENO2,FAP,FAS,FASN,FLNB,FN1,G6PD,GBE1,GPI,GPX1,GSK3B,HK2,HMOX1,ICAM1,IDH2,IDH3A,IFIT2,IFIT3,IMPDH2,KCTD12,LCK,MDH1,MDH2,MICAL2,MMP1,MMP2,MTHFD1,MTHFD2,MYO1E,NAMPT,NDUFA10,NDUFS1,NRP1,NT5E,OAS2,OGDH,PCK2,PDHA1,PDHB,PDIA6,PDLIM4,PFKL,PGK1,PGM1,POSTN,PPA1,PRDX1,PRDX5,PRMT5,PRPS1…				807 (19)
MAPK1	-1.511	kinase	Activated	3.462	1.74e-10	ACO1,ANPEP,APOE,CAPN2,CAV1,CDH2,CTNNA2,CTNNB1,CTSB,DAB2,DDX58,EHD1,EIF2AK2,ERP29,EXOC2,FHL2,FLNC,FN1,GBP1,GLS,HLA-B,HLA-C,HMOX1,IFI16,IFI35,IFIT1,IFIT2,IFIT3,IFIT5,IFITM1,IGF2BP3,ISG15,ITGAV,ITGB3,LAP3,LGALS1,LGALS3,LMNA,MAPK3,MMP1,MMP2,MVP,MX2,NRP1,NT5E,OAS2,OAS3,PRKG1,PSMB8,PSME2,SAMHD1,STAT1,STAT2,TAP1,TJP1,TMEM87A,TNFRSF10B,TRIM21,TRIM25,UBE2L6,VIM,ZC3HAV1				615 (19)
AKT1		kinase	Activated	2.201	1.15e-09	ACAT2,ACLY,ACTC1,AKR1C1/AKR1C2,ATP6V1E1,BAX,CD44,CDK2,CRYZ,CTNNB1,DHCR7,DIAPH1,ENO1,EZR,FABP5,FAS,FASN,FGF2,FN1,GCLC,GCLM,GOT2,GSR,GSS,HMGCS1,HMOX1,HNRNPL,HNRNPM,ITGB1,LAMB1,LDHB,LSS,MATR3,MDH1,ME1,MMP14,MMP2,MMUT,MYH10,NQO1,PCOLCE,PDGFRB,PKM,PRKAR1A,PTGS1,SERPINE1,SERPINF1,SLC3A2,SRP14,THBS1,UBE2L3,VCP,VIM				770 (21)
KDM5A		transcription regulator	Activated	2.921	1.59e-08	ACO2,ACTC1,ATP1A1,ATP5F1A,ATP6V1D,CHCHD3,COL1A2,COX4I1,DLST,GHITM,HMOX1,ITGB1,MAP2K3,MCM3,MDH1,NDUFA10,NDUFA13,NDUFA4,NDUFA9,NME1,OPA1,PARK7,PGD,SDHB,SOD2,TIMM50,TOMM22,UQCRC1,UQCRFS1,VDAC1
MAP4K4		kinase	Activated	2.024	2.5e-08	ACAA2,ACADVL,ACLY,ACO2,CYC1,DHRS4,DLD,DLST,FASN,GOT1,GRHPR,HADHA,HADHB,ITGA5,LDHB,MGLL,NDUFS1,NT5C2,OGDH,PAPSS2,PFKM,PGAM1,PGM1,PRKAR2A,SCP2,SUCLG1,UQCRC1,UQCRFS1				573 (11)
IPMK		kinase	Activated	2.111	1.13e-07	ABHD12,CAPNS1,CSRP1,FLNA,FLNC,HSP90AB1,MYL6,MYL9,PDLIM5,PFN1,TAGLN2				164 (5)
IRF4		transcription regulator	Activated	2.144	4.67e-07	B2M,CANX,CDK2,CDKN2A,CLTA,EZR,GALNT2,GBP1,HSPA8,ISG15,ITGB1,MANF,MAPRE1,PCNA,PDCD6,PPIB,PROCR,PSMA1,PSMA2,RAB7A,RAC1,RHOA,RPL6,RPS3A,STAT1,STAT2,SUB1,TRIM21,UBE2H,YBX1,YWHAH				606 (14)
CDKN2A	-1.234	transcription regulator	Activated	3.411	5.14e-07	A2M,AK1,APPL2,BAX,C3,CAPG,CDK2,CDKN2A,CUL1,DCTN4,DDX5,EEF1A1,FEN1,FHL2,GLB1,GNA13,GNAS,GSPT1,HACD3,IFI35,IGF2BP3,ITGAV,ITGB3,ITGB5,KANK2,KRAS,LAMP1,LGALS3,MMP1,MMP2,NPM1,P4HA2,PCNA,PDGFRB,PSMA5,RBBP7,RRM1,RRM2B,S100A6,SAE1,SERPINE1,SNTB2,TMPO,TPM1,TPP1,TRIM28,VIM				798 (22)
PDX1		transcription regulator	Activated	2.094	1.1e-06	ACTG1,AKR1B1,ANXA2,ASNS,ATP2A2,ATP5PD,CD44,CKB,COL1A1,COL3A1,CSNK2B,DNAJC10,ECH1,ERO1A,FGF2,FH,GCLM,GNAS,GOT1,HK1,HSPA5,IDH1,ILK,LTA4H,LXN,MDH1,NQO1,PAPSS2,PCNA,PDIA4,PDIA6,PHGDH,SDHA,WFS1				290 (7)
Collagen type V		complex	Activated	2.2	2.18e-06	ITGA2,ITGA5,ITGAV,ITGB1,ITGB3				264 (7)
TWIST1		transcription regulator	Activated	2.308	3.7e-06	ALCAM,BAX,C3,CD44,CDH2,CDKN2A,COL1A1,COL6A1,DPYSL3,FAS,FN1,GSN,ITGB3,ITGB5,LMNA,MGST3,MME,MMP1,MMP2,MRC2,NT5E,PCOLCE,PXDN,RHOA,RHOC,TF,TGFBI,VIM,YBX1,ZYX				734 (20)
FBXW7		enzyme	Activated	2.138	3.78e-06	ATP5F1A,CDKN2A,COL1A1,CS,DLST,DNAJA1,ECHS1,HMGB1,HSPA8,HSPB1,HSPE1,HSPH1,MTHFD2,NQO1,SERPINE1,STIP1				775 (17)
sodium arsenite		chemical drug	Activated	2.011	3.78e-06	ABCC1,AHCY,BAX,CBS/CBSL,ENO1,FTH1,GCLC,GCLM,GSS,HK2,HMOX1,HSPA4,MAT2A,MAT2B,SRSF3,TNFRSF10B				661 (23)
BTK		kinase	Activated	2.885	1.13e-05	CCT6A,CDK2,CDKN2A,CTSA,FABP5,HMOX1,IFI35,IFIT1,IFIT3,IFITM1,ISG15,ITGAV,ITGB3,MTHFD2,MX1,MX2,NCL,OAS2,OAS3,PSMD3,RELA,RP2,STAT1				758 (16)
ITGB1	1.225	transmembrane receptor	Activated	2.359	2.8e-05	ABCC1,APOE,CDH2,CDKN2A,COL1A1,COL1A2,FLNA,FN1,ICAM1,ITGA3,ITGA5,ITGAV,ITGB3,LAMB1,LAMC1,LIMS1,LOX,MMP1,MMP2,RAC1,RAC2,SERPINE1,TGM2,THBS1,VIM				649 (22)
Collagen type III		complex	Activated	2.2	4.04e-05	ITGA2,ITGA5,ITGAV,ITGB1,ITGB3				300 (9)
SRF		transcription regulator	Activated	2.598	4.32e-05	A2M,ACTC1,ACTG1,CALD1,CAP1,CAPRIN1,CNN2,CSRP1,CSRP2,CTNNB1,DSTN,EIF6,EZR,FERMT2,FHL2,FLNA,GLRX3,GSN,HMOX1,ITGB1,KDSR,LRP1,LTF,MGST1,MYH9,MYL9,MYO1B,MYO1E,NPM1,PAFAH1B1,PDLIM7,PGM1,PPIA,PTGR1,RNH1,SCYL1,SERPINB2,SND1,SNX2,SPTBN2,TAGLN,TJP2,TLN1,TMOD3,VCL,WDR1,ZYX				590 (15)
PLIN5		other	Activated	2.137	6.41e-05	ACAA2,ACADVL,COL1A1,ESD,FASN,GCLC,GSS,HMOX1,NQO1,POR,TXNRD1				519 (8)
(Â±)-2-hydroxyoleic acid		chemical drug	Activated	2.236	0.000214	CDK2,PRKACA,PRKAR1A,PRKAR2A,ROCK2
S-adenosylmethionine		chemical - endogenous mammalian	Activated	2.091	0.000326	COL1A1,COL1A2,FASN,GCLC,GCLM,HMOX1,MAT2A,PHB,PRMT1,RAC1				838 (22)
TRIM24		transcription regulator	Activated	2.53	0.00042	CSRP1,DDX58,EIF5A,IFI35,IFIT2,IFIT3,ISG15,ITIH2,LGALS3,MYH10,PLEC,PSMB8,SAMHD1,SERPINE1,STAT1,STAT2,TAP1,TGFBI,UBA7				182 (7)
BMS-690514		chemical drug	Activated	2.333	0.000484	BAG2,CYCS,HSP90AA1,HSPA4,HSPA8,HSPE1,HSPH1,MCM3,PCNA
Hif1		complex	Activated	2.449	0.000593	ALDOA,ENO1,FN1,HMOX1,LDHA,LGALS1,LOXL2,PFKL,PGK1,PPP5C,SLC16A3,TFRC,VASP				302 (7)
ACKR2		G-protein coupled receptor	Activated	3.162	0.000943	DDX58,EIF2AK2,IFI16,IFIT2,IFIT3,ISG15,OAS2,OAS3,STAT1,STAT2				526 (7)
filgrastim		biologic drug	Activated	2.995	0.00102	ACSL3,ACSL4,ANXA1,ATP1A1,ATP2B4,ATP6V1C1,B2M,CAST,CBR1,CCT2,CD44,CD59,DDAH2,DDX58,DPYSL3,ENO1,ERLIN1,FABP5,GAPDH,GBP1,GNS,GOLIM4,HSPA9,IFIT1,IFIT2,IFIT3,IFIT5,IGF2BP2,ISG15,LAP3,LDHA,LDHB,LGALS3,MME,MVP,MX1,OAS3,PDLIM1,PGD,PRDX2,PRKAR2A,PSME1,PSME2,RPS6KA3,S100A10,SAMHD1,SERPINB1,SQSTM1,STAT1,TRIO,VIM
HULC		other	Activated	2.417	0.00252	BAX,CDH2,ITGB1,LAMP1,SQSTM1,VIM
Akt		group	Activated	2.001	0.00252	A2M,AIMP2,ATP5F1A,BAX,CD44,COL3A1,COX4I1,CPT1A,CTNNB1,CTSD,FAS,FN1,GSK3B,GSR,GSS,GSTK1,HK2,HMOX1,LMNA,MMP14,MMP2,NDRG1,OSTF1,PCNA,PEA15,PSMD10,PTGS1,RELA,SDHB,SERPINE1,SOD2,THBS1,TJP1,TMED10,UQCRC2				837 (22)
sapanisertib		chemical drug	Activated	2	0.00276	ATIC,PABPC1,RPS3A,SRSF1
aurothioglucose		chemical drug	Activated	2	0.00276	GCLC,HMOX1,NQO1,SPARC
SPTLC2		enzyme	Activated	2.219	0.0035	COL1A1,HSPA5,MMP2,SPTLC1,THBS1				244 (6)
sterol		chemical - endogenous mammalian	Activated	2.639	0.00352	ACLY,DHCR7,FASN,FDPS,IDH1,IDH2,PCYT1A				481 (10)
SOCS1		other	Activated	2.639	0.00362	A2M,BAX,CD44,CDK2,DDX58,FAS,ICAM1,IFI16,IFIT1,IFIT2,IFIT3,ISG15,MMP1,MX1,OAS2,RELA,STAT1,STAT3,TGM2,TXN				767 (19)
rottlerin		chemical toxicant	Activated	2.05	0.00446	BAX,CDKN2A,COL1A1,COL3A1,HMOX1,ICAM1,ITGB1,MMP2,PCNA,PRDX1,TJP1,TJP2,TNFRSF10B				788 (16)
tetrachlorodibenzodioxin		chemical toxicant	Activated	2.034	0.0058	AARS1,ACTL6A,ACTN1,AKR1A1,ASNS,ATP2B1,BAX,BCAT1,CAP2,CBR1,CBR3,CDK2,CDKN2A,COL6A1,COMT,CTSD,DCTN2,FAS,GHITM,GRHPR,HMOX1,HSPA1A/HSPA1B,HSPA8,IDH1,ITGA5,KHDRBS1,MANF,MMP1,MMP14,NME1,NQO1,PCNA,RAB10,RELA,SERPINA7,SERPINB2,SERPINE1,SERPINH1,SLC25A5,SOD1,TXN,UGDH				686 (18)
hexamethylene bisacetamide		chemical reagent	Activated	2.435	0.00581	DDX21,FN1,HSPA8,IFIT3,NPM1,RACK1,RPL18,TCP1,TFRC
RLIM		enzyme	Activated	2	0.00641	CDH2,FN1,SERPINE1,VIM				218 (9)
MEOX2		transcription regulator	Activated	2.225	0.00679	FGF2,ICAM1,ITGAV,ITGB3,ITGB5,LRP1,MMP14,PCNA				588 (11)
propofol		chemical drug	Activated	2.177	0.00679	ANXA1,BAX,HMGB1,HMOX1,MMP2,SOD1,SOD2,THBS1				794 (19)
HAND2		transcription regulator	Activated	2.414	0.00955	ACTC1,ADSS2,ATP2A2,COL1A1,COL1A2,COL3A1,FAP,GREM1,HSPB7,PTGS1,TPM1
TMSB4		group	Activated	2.2	0.0106	ILK,ITGA2,ITGA3,ITGB1,SERPINE1
TMBIM6		other	Activated	2.236	0.0106	EIF2A,HMOX1,HSPA5,SEC61A1,WFS1
PAK1		kinase	Activated	2.113	0.0109	CDKN2A,CTNNB1,CTNND1,CTSD,FN1,MMP14,PFKM
green tea polyphenol		chemical drug	Activated	2.425	0.0109	ANXA1,BAX,CAV1,HMGB1,HMOX1,ICAM1,MMP2
MYOCD		transcription regulator	Activated	2.668	0.0147	ACTC1,ATP2A2,CALD1,COL1A1,COL1A2,COL3A1,EIF2A,FAP,FN1,HSPB7,LPP,TAGLN,TPM1
collagen type i (family)		group	Activated	2.348	0.0148	ABCC1,CDH2,CFL2,FRMD6,SERPINE1,SPARC
RXRA		ligand-dependent nuclear receptor	Activated	2.298	0.0231	ACSL3,AHCY,AKR1C1/AKR1C2,APOE,ASNS,C3,CD109,CDKN2A,COL1A1,CPT1A,CRYAB,CTSB,ENG,EPHX1,FABP5,FASN,FTL,GCLC,GPX1,HADHA,HADHB,HMOX1,HSD17B4,ILK,LTF,MMP2,NME1,PCK2,THBD,TNFRSF10B,TPP1,TXN
crocidolite asbestos		chemical toxicant	Activated	2.224	0.0239	BCAT1,CD44,GCLC,GCLM,ILK,ZYX
TET2		enzyme	Activated	2.5	0.0275	AHNAK,ANXA2,CBR1,CTNNB1,DDB1,FN1,IFI16,IFIT2,IFIT3,ITGA2,LXN,NCKAP1,NIBAN1,NIBAN2,PDGFRB,PLS3,TRIOBP
IL1RN		cytokine	Activated	2.09	0.0283	CD44,DDX58,ERAP2,GBP1,ICAM1,IFIT3,IFIT5,MMP1,MX1,MX2,OAS2,OAS3,RELA,RIPK1,SERPINE1,STAT2
PNPT1		enzyme	Activated	2.137	0.029	DDX58,EIF2AK2,IFI16,IFIT3,ISG15,STAT1,STAT2,UBE2L6
dextran sulfate		chemical drug	Activated	2.412	0.0477	C3,C4A/C4B,CTNNB1,ENG,HMOX1,ICAM1,ISG15,LCP1,MCM3,MMP14,MMP2,NQO1,NRP1,PCNA,PHGDH,RBBP4,RELA,RHOA,SERPINB2,SERPINE1,STAT3,STMN1,TGM2,THBS1,THBS4,TJP1,TRIP13
NUPR1		transcription regulator	Activated	2.949	0.0818	ALDOC,ANP32A,API5,CD63,CDK2,COL1A2,COL3A1,CYB5B,DDX46,ENO2,FAM114A1,FHL2,H1-5,HK2,HNRNPA2B1,HNRNPM,IFIT2,IGF2BP3,KANK2,MAT2A,MGLL,MX2,MYH10,MYO18A,NDRG1,NSF,P3H1,P4HA2,PCYOX1,PEA15,PMPCA,PRKACA,RAB11FIP5,RAB32,RBM14,SAMHD1,SERPINE1,SESN2,SLC25A12,SPATS2L,SRSF1,TARDBP,TMPO,UAP1,VPS45,ZC3HAV1
NRIP1		transcription regulator	Activated	2.828	0.0848	ACAA2,ACO2,CDKN2A,FASN,HADHB,IDH3A,LDHB,SDHB
alvocidib		chemical drug	Activated	2.2	0.112	PCNA,SF3B1,TXN,XRCC5,XRCC6
SPHK1		kinase	Activated	2.425	0.13	CDKN2A,COL1A2,CTTN,FN1,SERPINE1,TAGLN
CDKN1B		kinase	Activated	2.145	0.161	B2M,CAPN1,CCT6A,CDK2,COPS5,EPHA2,HSPA5,LGALS3,PCNA,SERPINE1,SHMT1,STAT3
Bay 11-7082		chemical - kinase inhibitor	Activated	2.007	0.188	CAVIN3,CD44,HMOX1,HSPA5,ICAM1,MMP2,PRMT5,SOD2
IFRD1		other	Activated	2	0.193	CTSZ,HK1,PPIA,RPL22
NOS3		enzyme	Activated	2.213	0.236	ADH5,GSTP1,ICAM1,MMP14,MMP2
NOTCH3		transcription regulator	Activated	2.278	0.243	ACTN1,COL5A1,FN1,PDGFRB,SPARC,TAGLN
HES1		transcription regulator	Activated	2.429	0.281	GAA,GLS,OAT,PCNA,TAGLN,TUBB3
SOCS3		phosphatase	Activated	2.297	0.381	APOB,FASN,ICAM1,IFIT1,IFIT2,MX1,OAS2,STAT3
SCD		enzyme	Activated	2.218	0.428	ACADVL,CPT1A,FASN,HSPA5,SPTLC1
TREM1		transmembrane receptor	Activated	2.324	0.498	ACSL3,ASNS,ASPH,FERMT2,GCLM,GREM1,IFIT2,ISG15,MMP1,NT5E,PALM2AKAP2,SERPINB2,THBD,THBS1,TMPO
MSTN		growth factor	Activated	2	0.557	CDK2,FN1,SERPINH1,VIM
3M-002		chemical reagent	Activated	2	1	ACTC1,GPNMB,RPL26,RPL32
Bvht		other	Activated	2	1	ACTC1,ALDH1A3,SERPINF1,VIM
SOX2		transcription regulator	Activated	2.663	1	ARPC1B,CD44,CDH2,CDKN2A,CNP,COL1A1,CTNNB1,DNM2,ELOVL1,EPB41L2,EPHA2,GLTP,GSK3B,GSN,LIMA1,NCKAP1,NRP1,NSFL1C,NUDT21,PARVB,PSAT1,RAP1A,SEPTIN2,SERPINE1,SNX18,TF,TUBB3,TXNRD1,VAMP3,VIM
IL2RG		transmembrane receptor	Activated	2	1	COL6A2,HLA-A,ILVBL,UBA7
NLRP3		other	Activated	2.219	1	CDK2,FN1,HMOX1,STAT3,UBE2N,VIM
Table 5c. Biological functions identified by IPA in hPASMCs treated with siKCNK3
Categories	Functions	Diseases or Functions Annotation	p-Value	Predicted Activation State	Activation z-score	Molecules	# Molecules
Cancer, Cell Death and Survival, Organismal Injury and Abnormalities, Tumor Morphology	cell death	Cell death of osteosarcoma cells	7.57E-06	Increased	2.714	RBM39,PUF60,EIF3E,RPL11,UBE2I,PSMA6,PABPC1,SNRPD1,RPL37A,EIF3F,ARCN1	11
RNA Post-Transcriptional Modification	splicing	Splicing of RNA	5.43E-09	Decreased	-2.619	DDX17,PUF60,SF1,SNRPD1,HNRNPL,PNN,RBMX,ACIN1,PCBP1,SNRNP70,SYNCRIP,HNRNPA0,HNRNPA1,SRSF9,PCBP2,HNRNPH3,HNRNPM,ELAVL1,DDX5,LSM3,HNRNPA2B1,TRA2B,AHNAK	23
RNA Post-Transcriptional Modification	processing	Processing of mRNA	1.14E-08	Decreased	-2.619	DDX17,PUF60,PABPC1,SF1,SNRPD1,HNRNPL,PNN,RBMX,ACIN1,PCBP1,SNRNP70,HNRNPA0,HNRNPA1,SRSF9,PCBP2,HNRNPH3,HNRNPM,ELAVL1,DDX5,LSM3,HNRNPA2B1,TRA2B,ALB	23
Cell Death and Survival	cell death	Neuronal cell death	5.42E-05	Decreased	-2.489	MAPK14,PRKAA1,STXBP3,UBQLN2,HGS,NQO1,MAP2K1,CYCS,PSME3,SNCA,HMGB1,STAT1,CAT,PRDX2,CAPNS1,CASP7,HDGF,DFFA,PAWR,SLC2A1,RHOA,HMGB2,HLA-A,VAC14,APOE,GAPDH,CIAPIN1,SLC25A12,CDK1,TGM2,GJA1,ITM2B,CTSZ	33
RNA Post-Transcriptional Modification	splicing	Splicing of mRNA	7.31E-09	Decreased	-2.425	DDX17,PUF60,SF1,SNRPD1,HNRNPL,PNN,RBMX,ACIN1,PCBP1,SNRNP70,HNRNPA0,HNRNPA1,SRSF9,PCBP2,HNRNPH3,HNRNPM,ELAVL1,DDX5,LSM3,HNRNPA2B1,TRA2B	21
RNA Post-Transcriptional Modification	processing	Processing of RNA	1.64E-10	Decreased	-2.376	RPS27,NOP56,SNRPD1,SF1,HNRNPL,RBMX,PNN,SNRNP70,SYNCRIP,HNRNPA0,SRSF9,HNRNPH3,DDX5,ALB,SSB,DDX17,PUF60,RPL11,FBL,PABPC1,ACIN1,PCBP1,RBM39,HNRNPA1,DKC1,PCBP2,HNRNPM,ELAVL1,LSM3,HNRNPA2B1,TRA2B,AHNAK	32
Cell Death and Survival	survival	Cell survival	6.88E-10	Decreased	-2.348	SQSTM1,FDXR,PRKAA1,SNRPD1,UBQLN2,MAP2K1,TRIM21,PSME3,SNCA,CXCR4,TXNDC5,HMGB1,EIF3E,CAT,MX1,CD9,ACTN4,PSMA1,NCK1,HDGF,FBL,PSMA6,IGF2BP3,MGST1,PTPN1,RBM39,XPO1,TGFBR2,APOB,BCAR1,SUGT1,CIAPIN1,ELAVL1,TGM2,GJA1,LYN,PRCP,MAPK14,VDAC1,MCM7,RAC2,VIM,STAT1,GRB2,LAMP2,PFKM,EIF4A1,DDX5,PRDX2,PRKD2,ENO1,MTMR6,CASP7,ALB,HNRNPUL2,TP53I3,AK1,TRPV2,HMGA1,RPS6KA3,ABCC1,SLC2A1,USP10,STMN1,RHOA,HMGB2,HLA-A,NAMPT,U…	76
Cardiovascular System Development and Function, Cellular Development, Cellular Growth and Proliferation	proliferation	Proliferation of endothelial cell lines	6.04E-05	Decreased	-2.345	COPS5,EIF3E,UBE2I,CD9,COPS2,CDK1,SLC9A3R2,MMP14,PRCP	9
Cell Death and Survival	cell viability	Cell viability	3.70E-10	Decreased	-2.340	SQSTM1,FDXR,PRKAA1,SNRPD1,UBQLN2,MAP2K1,TRIM21,PSME3,SNCA,CXCR4,TXNDC5,HMGB1,EIF3E,CAT,MX1,CD9,ACTN4,PSMA1,HDGF,FBL,PSMA6,IGF2BP3,MGST1,PTPN1,RBM39,XPO1,TGFBR2,APOB,BCAR1,SUGT1,CIAPIN1,ELAVL1,TGM2,GJA1,LYN,PRCP,MAPK14,VDAC1,MCM7,RAC2,STAT1,GRB2,LAMP2,PFKM,EIF4A1,DDX5,PRDX2,PRKD2,ENO1,MTMR6,CASP7,ALB,HNRNPUL2,TP53I3,AK1,TRPV2,HMGA1,RPS6KA3,ABCC1,SLC2A1,USP10,STMN1,RHOA,HMGB2,HLA-A,NAMPT,UBE2I,APOE…	74
Cancer, Organismal Injury and Abnormalities	neoplasia	Epithelial neoplasm	4.56E-23	Decreased	-2.305	NUP133,HEXB,AKR1B1,SNTB2,HNRNPL,TRIM21,MAT2A,SLC25A22,ZC3HAV1L,SNCA,CXCR4,CLEC14A,HMGB1,EIF3E,PGP,CIAO1,NPTN,CD9,PSMA1,DYNC1LI2,QSOX1,HNRNPDL,SLC9A3R2,SH3GLB2,RTCB,DENND10,KPNA3,FBL,PABPC1,SAMD9L,SORD,TAPBP,SUMF1,PCBP1,PBXIP1,SEC23IP,BLVRA,SEPHS1,EPB41L3,DPP7,HNRNPA1,VAC14,PLBD2,CS,BCAR1,EPHX1,PCBP2,HLA-B,MEAK7,EPS15,RECQL,LYN,EFEMP1,DNAJC11,MCM7,RBBP7,AGK,TPI1,PYGB,GALK1,FBLIM1,LAMP2,NES,EIF4A1,…	336
Lipid Metabolism, Small Molecule Biochemistry	metabolism	Metabolism of membrane lipid derivative	1.65E-05	Increased	2.208	FDXR,DPM1,HEXB,MAP2K1,HEXA,AGK,SNCA,GPX4,IMPA1,CAT,PRDX2,PRKD2,CD9,ENO1,MTMR6,ESYT2,TRPV2,CSNK2B,SUMF2,ABCC1,SUMF1,RHOA,APOB,VAC14,APOE,LYN	26
Cell Death and Survival	cell death	Cell death of astrocytes	3.16E-04	Increased	2.200	PRKAA1,MAP2K1,GJA1,ALB,RHOA	5
Organismal Injury and Abnormalities	benign lesion	Benign lesion	2.60E-07	Decreased	-2.158	MAP2K1,MYH9,ZC3HAV1L,CXCR4,HMGB1,ALDH1A1,CRYZ,UGP2,KRT5,SLC9A3R2,KRT7,KRT1,KPNA3,PSMA6,SORD,MGST1,EPB41L3,TGFBR2,FKBP10,CTSC,PRRC2C,HLA-B,KRT16,TGM2,UTRN,LYN,RAC2,FAH,HUWE1,KRT10,GRB2,DDX5,PRDX2,ALB,DDX17,HMGA1,MYH10,SLC2A1,MYL6,HMGB2,HLA-A,DKC1,UBE2I,APOE,MT-CO2,FTH1,CDK1,MMP14,AHNAK	49
Connective Tissue Disorders, Developmental Disorder, Organismal Injury and Abnormalities, Skeletal and Muscular Disorders	kyphosis	Kyphosis	3.27E-04	Increased	2.137	SQSTM1,EFEMP1,HEXB,ZMPSTE24,BUB3,GAA,HEXA,MMP14	8
Cellular Development, Cellular Growth and Proliferation, Reproductive System Development and Function	cell proliferation	Cell proliferation of breast cell lines	7.05E-04	Increased	2.121	SQSTM1,MAPK14,EIF3E,RRAS2,CSNK2B,GRB2,PCBP2,ELAVL1,SLC2A1,RHOA	10
Protein Degradation, Protein Synthesis	catabolism	Catabolism of protein	1.10E-05	Decreased	-2.120	SQSTM1,NCLN,DLD,UFD1,HGS,RBMX,PSME3,MYH9,SNCA,CAT,ECE1,LAMP2,CAPNS1,CASP7,CTSS,RPL11,BUB3,SAMD9L,DPP7,XPO1,ZMPSTE24,PRKRA,UBE2I,CTSC,SUGT1,GAPDH,APOE,TGM2,NRDC,GJA1,MMP14,CTSZ,OGA	33
Cancer, Organismal Injury and Abnormalities	carcinoma	Carcinoma	1.12E-21	Decreased	-2.103	NUP133,HEXB,AKR1B1,SNTB2,HNRNPL,TRIM21,MAT2A,SLC25A22,ZC3HAV1L,SNCA,CXCR4,CLEC14A,HMGB1,EIF3E,PGP,CIAO1,NPTN,CD9,PSMA1,DYNC1LI2,QSOX1,HNRNPDL,SLC9A3R2,SH3GLB2,RTCB,DENND10,KPNA3,FBL,PABPC1,SAMD9L,SORD,TAPBP,SUMF1,PCBP1,PBXIP1,SEC23IP,BLVRA,SEPHS1,EPB41L3,DPP7,HNRNPA1,VAC14,PLBD2,CS,BCAR1,EPHX1,PCBP2,HLA-B,MEAK7,EPS15,RECQL,LYN,EFEMP1,DNAJC11,MCM7,RBBP7,AGK,TPI1,PYGB,GALK1,FBLIM1,LAMP2,NES,EIF4A1,…	334
Cancer, Organismal Injury and Abnormalities	abdominal carcinoma	Abdominal carcinoma	1.52E-13	Decreased	-2.049	NUP133,HEXB,AKR1B1,SNTB2,HNRNPL,TRIM21,ZC3HAV1L,SNCA,CXCR4,CLEC14A,HMGB1,EIF3E,PGP,NPTN,CD9,PSMA1,DYNC1LI2,QSOX1,HNRNPDL,SLC9A3R2,SH3GLB2,RTCB,DENND10,KPNA3,FBL,PABPC1,SAMD9L,TAPBP,SUMF1,PCBP1,PBXIP1,SEC23IP,BLVRA,SEPHS1,EPB41L3,DPP7,HNRNPA1,VAC14,PLBD2,CS,BCAR1,EPHX1,PCBP2,HLA-B,MEAK7,EPS15,RECQL,LYN,EFEMP1,DNAJC11,MCM7,RBBP7,AGK,TPI1,PYGB,GALK1,FBLIM1,NES,EIF4A1,PRDX2,PRKD2,SERPINH1,KRT9,ENO1,E…	301
Cell Death and Survival	cell death	Cell death of lymphatic system cells	6.82E-06	Decreased	-2.031	GIMAP4,MAPK14,PRKAA1,NQO1,MAP2K1,RAC2,CXCR4,GPX4,STAT1,PRKD2,CD9,CASP7,HMGA1,LRRC8A,DFFA,PAWR,TGFBR2,PCBP2,GAPDH,APOE,FTH1,CDK1,TGM2,LYN,MMP14	25
Cell Cycle	cell cycle progression	Cell cycle progression	2.49E-05	Decreased	-2.009	MAPK14,MCM7,PRKAA1,PNN,MAP2K1,TRIM21,KRT14,PURA,COPS5,EIF3E,HMGB1,STAT1,UCHL5,KRT10,GRB2,TMPO,DYNC1LI2,TP53I3,AK1,DDX17,RRAS2,RPL11,CSNK2B,RPS6KA3,BUB3,DDX58,MYH10,PAWR,PTPN1,STMN1,RHOA,KRT18,MX2,XPO1,TGFBR2,ZMPSTE24,UBE2I,BCAR1,SUGT1,BCCIP,APOE,SAE1,ACTL6A,CDK1,GJA1,LYN,AHNAK	47
Table 5d. Molecular network identified by IPA in hPAECs treated with siKCNK3
Molecular network
ID	Molecules in Network	Score	Focus Molecules	Top Diseases and Functions
1	ACO1,AHNAK,AHNAK2,ARCN1,BLVRA,BPNT1,CHORDC1,CLEC14A,Cop9 Signalosome,DDX58,DFF,DFFA,FDXR,FTH1,Ferritin,GALK1,IGF2BP2,IGF2BP3,NFkB (complex),PLBD2,PLOD3,PPA2,PRKRA,PYGB,SCYL1,SEC63,SEPHS1,STXBP3,TNFRSF10D,TRIM22,TSPAN6,USP10,VAC14,XPO5,ZMPSTE24	56	31	Protein Synthesis, Molecular Transport, Hereditary Disorder
2	ACTL6A,AKAP12,CIAO1,DDX17,DDX5,DPM1,FAM50A,GLO1,GORASP2,HDGF,HECTD3,HNRNPA2B1,HNRNPDL,KCTD12,LSM3,MRPS27,P-TEFb,PDLIM5,PDXDC1,PGP,PI3K p85,PRKD2,PYCR1,Pka,RAB1B,RECQL,SEC23IP,SF1,SNRNP70,SNRPD1,SYNCRIP,TMED4,VPS13C,ZZEF1,snRNP	56	31	RNA Post-Transcriptional Modification, Cancer, Gastrointestinal Disease
3	60S ribosomal subunit,ACIN1,API5,BUB3,COPS5,CRYZ,DDAH1,DKC1,DLD,EGLN,EIF3,EIF3E,EIF3F,EIF3J,EIF4A1,EPB41L3,FBL,GATD3A/GATD3B,HNRNPM,NOP56,PABPC1,PCBP1,PNN,PUF60,QDPR,RBM39,RPL11,RPL23A,RPL37A,RPL4,RPS27,TMPO,Vegf,ZNF185,p70 S6k	54	30	Protein Synthesis, RNA Post-Transcriptional Modification, RNA Damage and Repair
4	ACTN4,AP2M1,APMAP,Ap2 alpha,Cytokeratin,DCPS,DCUN1D1,EPS15,HNRNPA0,HNRNPA1,HNRNPH3,HNRNPUL2,KRT1,KRT10,KRT14,KRT16,KRT2,KRT5,KRT7,KRT9,Keratin,LDHB,MATR3,MEF2,NAT10,NUMB,NUP133,PI3K (complex),PRKAA,RTCB,Transportin,UBQLN2,UCHL5,VIM,atypical protein kinase C	46	27	Cell Morphology, Embryonic Development, Hair and Skin Development and Function
5	CD3,CS,CXCR4,DDX19A,EFEMP1,ENO1,GOLGB1,HGS,HUWE1,Hif1,ITM2B,Importin beta,MAT2A,MTHFD1L,Mapk,NADPH oxidase,NAGA,NCLN,NPC2,Neurofilament,Notch,PA2G4,PCBP2,PFKM,POFUT1,PRDX4,PURA,Rar,STAT5a/b,STMN1,Smad,TMED7,TXNDC5,UGP2,growth factor	39	24	Antimicrobial Response, Inflammatory Response, Nervous System Development and Function
6	ATP6V1A,ATP6V1C1,Akt,Alpha tubulin,BETA TUBULIN,CAVIN1,CD9,CDK4/6,CKAP4,CSK,DPY19L1,ERO1A,GOT2,Gef,Integrin alpha 3 beta 1,L3HYPDH,LRRC8A,Lfa-1,N-Cadherin,PBXIP1,PPFIBP1,PRCP,PTK,Pdi,RAB8B,RMDN3,SERPINH1,SLC3A2,SNTB2,Secretase gamma,TPI1,TSPAN15,UTRN,VDAC1,c-Src	36	23	Cell-To-Cell Signaling and Interaction, Reproductive System Development and Function, Embryonic Development
7	ABCC1,APEX1,ATPase,FAHD2A,HISTONE,HMGA1,Hdac,Histone h4,Hsp90,KPNA3,LUZP1,MACF1,MAP1LC3,MVP,MYH10,MYH9,MYO1C,P glycoprotein,Pias,QSOX1,RBBP7,RHOA,RP2,RUVBL2,Rnr,SORD,SVIL,SYNPO,TBC1D15,TNPO2,TUFM,UBE2I,estrogen receptor,histone deacetylase,thymidine kinase	36	23	Connective Tissue Disorders, Developmental Disorder, Glomerular Injury
8	AHCY,AKR1B1,ALDH1A1,BCCIP,CSNK2B,CaMKII,Cofilin,DENND10,ECE1,Erm,F Actin,Fc receptor,HEXA,HEXB,LDL,MEAK7,MYL6,Mlc,Mlcp,Myosin,NCEH1,NMT2,NQO1,Nr1h,PP1 protein complex group,Pdgf (complex),Pkc(s),RBMX,Rock,SAFB2,SRSF9,TRA2B,TRAM1,YARS2,phosphatase	30	20	Connective Tissue Development and Function, Connective Tissue Disorders, Developmental Disorder
9	ACAC,ALB,APOE,Alp,CIAPIN1,CYCS,Calcineurin A,Creb,FAF2,FAH,FSH,GJA1,GOT,Gsk3,HDL,HDL-cholesterol,IL1,IMPA1,IgG,Immunoglobulin,Insulin,Lh,MAPK14,MTORC1,NAMPT,OGA,PARP,RETSAT,SLC2A1,TGFBR2,TMX4,TRPV2,UFD1,YIPF5,hemoglobin	26	18	Cardiovascular Disease, Organismal Injury and Abnormalities, Tissue Morphology
10	AGK,AK1,AMPK,Ap2,CLIC2,Caveolin,Dynamin,EHD1,ERK1/2,GAA,GBE1,GPX4,GYS1,Glycogen synthase,Growth hormone,HCCS,Hla-abc,Ldh (complex),MAT2B,MGST1,MT-CO2,PACSIN2,PKC alpha/beta,RDH11,SAE1,SH3GLB2,SMAD1/5/9,SUMO,Sod,TAPBP,Vdac,cytochrome C,cytochrome-c oxidase,glutathione peroxidase,hexokinase	24	17	Developmental Disorder, Hereditary Disorder, Metabolic Disease
11	14-3-3,26s Proteasome,ADRB,APOB,Actin,CK1,Calcineurin protein(s),ESYT2,HAGH,Hsp27,Hsp70,Ikb,Immunoproteasome Pa28/20s,LAMP2,MAP2K1/2,NES,NFAT (complex),Nos,PP2A,PRDX2,PSMA1,PSMA6,PSME1,PSME3,PTPA,Pkg,Pld,RAS,SLC25A12,SLC25A22,SLC9A3R2,SNCA,SQSTM1,Ubiquitin,tyrosine kinase	22	16	Gene Expression, RNA Damage and Repair, RNA Post-Transcriptional Modification
12	20s proteasome,GIMAP4,HLA-A,HLA-B,HLA-DR,HMGB1,HMGB2,IFN Beta,IFN alpha/beta,IFN type 1,IL12 (complex),IL12 (family),Ifn,Ifnar,Iga,Interferon alpha,LDL-cholesterol,MCTS1,MHC CLASS I (family),MHC Class I (complex),MHC Class II (complex),MHC II,MX1,MX2,OAS3,P38 MAPK,Pro-inflammatory Cytokine,SAMD9L,SLFN5,STAT1,TP53I3,TRIM21,TSN,Tlr,Tnf (family)	20	15	Connective Tissue Disorders, Dermatological Diseases and Conditions, Immunological Disease
13	ABHD14B,ABRACL,CDON,CLEC3B,CRIP1,CRYBG1,DCAF8,DDX19A,DNAJC11,DPP7,DUSP7,EGF,EPHB3,ERBB2,Egfr-Erbb2,FBRSL1,FKBP10,GINS3,KNDC1,MYC,NRDC,PAWR,RAF1,RBMS2,SCPEP1,SH2D3A,SH3BGRL3,SOWAHC,ST3GAL3,TCF,TMEM33,TSC2,WASHC4,XPO1,ZNF185	20	15	Cell Cycle, Reproductive System Development and Function, Cell Death and Survival
14	Alpha catenin,BPGM,CAT,Collagen type I (complex),Collagen type IV,Collagen(s),DNAJC9,Fibrin,Fibrinogen,Focal adhesion kinase,G protein alphai,GRB2,Gpcr,HSD17B4,Integrin,LYN,Laminin (complex),MAP2K1,MARS1,MMP14,Mmp,NPTN,PDGF BB,PLC,PTPN1,Pdgfr,SHANK3,SNX17,Shc,TGM2,alcohol group acceptor phosphotransferase,collagen,cytokine,p85 (pik3r),trypsin	18	14	Cellular Movement, Cellular Growth and Proliferation, Cellular Function and Maintenance
15	ADCY,Adaptor protein 2,Ap1,Beta Arrestin,CG,COPS2,CRYL1,Ck2,Clathrin,DCAF8,DYNC1LI2,ELAVL1,FAM241A,FKBP9,G protein beta gamma,GAPDH,GGH,GNRH,Histone h3,IKK (complex),NMDA Receptor,Proinsulin,RAC2,RNA polymerase II,Ras homolog,Rxr,SRC (family),SSB,SUGT1,SUMF1,SUMF2,Sfk,Smad2/3,TCR,tubulin	18	14	Developmental Disorder, Hereditary Disorder, Metabolic Disease
16	CAPNS1,CASP7,CDK1,CDK17,CTSC,CTSS,CTSZ,Cathepsin,Cdc2,Cdk,Collagen Alpha1,Cyclin A,Cyclin B,Cyclin D,Cyclin E,E2f,Eotaxin,INTERLEUKIN,Ifn gamma,JAK,Jnk,KRT18,Lysosomal Protease,MACROD1,MCM7,Pak,Rb,TGFB1I1,TSH,Tgf beta,calpain,caspase,collagen type i (family),myosin-light-chain kinase,transglutaminase	13	11	Post-Translational Modification, Protein Degradation, Protein Synthesis
17	ADGRG3,AIFM3,APP,B3GNT5,Cmah,DNASE1L1,GCNT3,GLB1,GLT8D2,GNPDA2,H60a,HEBP1,HIKESHI,HSPA5,Hba-a2/Hba1,IFNG,IL26,IgG1,IgG2a,IgG2b,KLHDC9,MAN2B1,MTURN,NEURL3,NT5DC2,PGLS,RARA,SLFN13,SLFN5,SPPL2A,TAPBP,UBC,ZC3H12C,ZC3HAV1L,chemokine	11	10	Humoral Immune Response, Protein Synthesis, Lipid Metabolism
18	ACOT13,ADGRG6,ADSS1,AMPD3,APOA1,Basp1,COQ3,Crip2,Ddx3x,Dstn/Dstnl1,EPHX1,FN1,HNRNPL,Ige,KNDC1,KRAS,MAPK6,MPST,MTMR10,MTMR6,MYLK3,NFS1,NUDT16,NUDT4,PCNA,PRKAA1,QDPR,RASA2,SLC41A3,TM9SF2,TMEM98,Tpm3,cholesteryl oleate,cholic acid,farnesyl transferase	11	10	Cell Morphology, Cellular Function and Maintenance, Reproductive System Development and Function
19	Arp2/3,BCAR1,BCR (complex),Complement component 1,Cr3,EFHD2,ERK,FBLIM1,Fc gamma receptor,Fcer1,Fgfr,Filamin,Gap,Igm,JUN/JUNB/JUND,Mek,NCK,NCK1,Nfat (family),PI3K (family),PLC gamma,PPME1,PRRC2C,Ppp2c,RPS6KA,RPS6KA3,RRAS2,Rac,Raf,Rap1,Rsk,SYK/ZAP,Sapk,Sos,VAV	8	8	Cellular Function and Maintenance, Cell-To-Cell Signaling and Interaction, Cellular Assembly and Organization
