# Supplementary material for: Proteomic Analysis of KCNK3 Loss of Expression Identified Dysregulated Pathways in Pulmonary Vascular Cells
Source: Int J Mol Sci. 2020 Oct 7;21(19):7400. doi: 10.3390/ijms21197400 (PMC7582549; doi:10.3390/ijms21197400)
Supplement: Supplementary file 1 [file ijms-21-07400-s001.zip › Supplementary file/Supplemental Table 6.xlsx]

## Sheet: Feuil1
Table 6a. Common canonical pathways identified by IPA in hPAECs and hPASMCs treated with siKCNK3
Canonical pathways for hPAECs
IPA Canonical Pathways	-log(p-value)	zScore	Ratio	Molecules
Interferon Signaling	5.87E00	-2.0	1.11E-01	IFI35,IFIT1,IFIT3,ISG15
NRF2-mediated Oxidative Stress Response	5.34E00	0.4472135954999579	3.17E-02	GCLM,GSR,HMOX1,MAP2K2,SOD2,VCP
Canonical pathways for hPASMCs
IPA Canonical Pathways	-log(p-value)	zScore	Ratio	Molecules
Interferon Signaling	5.87E00	-2.0	1.11E-01	IFI35,IFIT1,IFIT3,ISG15
NRF2-mediated Oxidative Stress Response	5.34E00	1.3416407864998738	3.17E-02	GCLM,GSR,HMOX1,MAP2K2,SOD2,VCP
Table 6b. Common upstream molecules identified by IPA in hPAECs and hPASMCs treated with siKCNK3
PAECs				PASMCs
Upstream Regulator	Predicted Activation State	Activation z-score	Expr Fold Change	Upstream Regulator	Predicted Activation State	Activation z-score	Expr Fold Change
IFNL1	Inhibited	-2.416		IFNL1	Inhibited	-2.416
PARP9	Inhibited	-2.000		PARP9	Inhibited	-2.000
EIF2AK2	Inhibited	-2.412	-1.557	EIF2AK2	Inhibited	-2.412	-1.727
PML	Inhibited	-2.621		PML	Inhibited	-2.621
oblimersen	Inhibited	-2.236		oblimersen	Inhibited	-2.236
IRF1	Inhibited	-2.411		IRF1	Inhibited	-2.411
PRL	Inhibited	-2.828		PRL	Inhibited	-2.828
BTK	Activated	2.414		BTK	Activated	2.414
RNY3	Inhibited	-2.000		RNY3	Inhibited	-2.000
DDX58	Inhibited	-2.166		DDX58	Inhibited	-2.166
IFN Beta	Inhibited	-2.416		IFN Beta	Inhibited	-2.416
IFNA2	Inhibited	-2.601		IFNA2	Inhibited	-2.601
Ifnar	Inhibited	-2.219		Ifnar	Inhibited	-2.219
ACKR2	Activated	2.000		ACKR2	Activated	2.000
JAK	Inhibited	-2.000		JAK	Inhibited	-2.000
MAPK1	Activated	2.828		MAPK1	Activated	2.828
IL21	Inhibited	-2.449		IL21	Inhibited	-2.449
poly rI:rC-RNA	Inhibited	-2.483		poly rI:rC-RNA	Inhibited	-2.907
PAF1	Inhibited	-2.000		PAF1	Inhibited	-2.000
lipopolysaccharide	Inhibited	-2.321		lipopolysaccharide	Inhibited	-2.321
TLR7	Inhibited	-2.401		TLR7	Inhibited	-2.401
STAT1	Inhibited	-2.383		STAT1	Inhibited	-2.383
IRF7	Inhibited	-2.185		IRF7	Inhibited	-2.185
ETV6-RUNX1	Activated	2.433		ETV6-RUNX1	Activated	2.433
IFNG	Inhibited	-2.663		IFNG	Inhibited	-2.276
IRF3	Inhibited	-2.191		IRF3	Inhibited	-2.191
TGM2	Inhibited	-2.236		TGM2	Inhibited	-2.236
nitrofurantoin	Inhibited	-2.000		nitrofurantoin	Inhibited	-2.000
IFNB1	Inhibited	-2.193		IFNB1	Inhibited	-2.193
Interferon alpha	Inhibited	-2.430		Interferon alpha	Inhibited	-2.430
sirolimus	Activated	2.294		sirolimus	Activated	2.294
filgrastim	Activated	2.000		filgrastim	Activated	2.000
Table 6c. Common biological functions for hPAECs and hPASMCs
hPAECS
Categories	Functions	Diseases or Functions Annotation	p-Value	Predicted Activation State	Activation z-score	Bias-corrected z-score	Molecules	# Molecules
Cell Cycle	cell cycle progression	Cell cycle progression	1.20E-05	Decreased	-2.200	-2.112	PEBP1,EIF2AK2,SAMHD1,PAK2,DYNC1H1,TCP1,HMOX1,PCNA,KPNB1,PRMT1,UBA2,PDLIM7,MAP2K2,VCP	14
Cell Death and Survival	cell death	Cell death of myeloid cells	7.80E-04	Decreased	-2.195	-2.191	EIF2AK2,SOD2,PALLD,ISG15,HMOX1	5
DNA Replication, Recombination, and Repair	damage	DNA damage	5.57E-03		1.981	1.889	EIF2AK2,SOD2,PCNA,PRMT1	4
Cell Death and Survival	cell death	Cell death of macrophages	4.82E-04		-1.972	-1.923	EIF2AK2,SOD2,ISG15,HMOX1	4
Cell Death and Survival	apoptosis	Apoptosis of myeloid cells	3.21E-03		-1.954	-1.974	EIF2AK2,SOD2,PALLD,ISG15	4
Cellular Development, Cellular Growth and Proliferation	cell proliferation	Cell proliferation of tumor cell lines	1.45E-03		-1.905	-1.780	PEBP1,DYNC1H1,LACTB,TCP1,HMOX1,PCNA,CNN2,PRMT1,DDX3X,SOD2,UBA2,HSPA5,MAP2K2,MAP1B,VCP	15
Cell Death and Survival	necrosis	Necrosis	3.91E-09		-1.537	-1.642	EIF2AK2,PEBP1,ANP32A,PCNA,DDX3X,CNN2,TRIP6,PALLD,GSR,ISG15,MAP1B,CCT5,M6PR,PAK2,DYNC1H1,OAS2,TCP1,HMOX1,PRMT1,KPNB1,PLEC,SOD2,RAI14,UBA2,PDLIM7,HSPA5,MAP2K2,VCP,GCLM	29
Neurological Disease	tremor	Tremor	5.99E-05		1.491	1.213	SOD2,DBNL,HSPA5,SCARB2,MAP1B	5
Infectious Diseases	infection	Infection of mammalia	3.10E-03		1.455	1.253	EIF2AK2,SAMHD1,CAPG,ISG15,HMOX1	5
Cellular Development, Cellular Growth and Proliferation, Connective Tissue Development and Function	proliferation	Proliferation of fibroblast cell lines	2.53E-03		-1.446	-1.328	EIF2AK2,SAMHD1,PAK2,HMOX1,DDX3X,PRMT1	6
Table 6c. Common biological functions for hPASMCs and hPAECs
hPASMCs
Catego+A63:H77ries	Functions	Diseases or Functions Annotation	p-Value	Predicted Activation State	Activation z-score	Bias-corrected z-score	Molecules	# Molecules
Cell Death and Survival	cell death	Cell death of myeloid cells	7.80E-04	Decreased	-2.195	-2.189	EIF2AK2,SOD2,PALLD,ISG15,HMOX1	5
DNA Replication, Recombination, and Repair	damage	DNA damage	5.57E-03		1.981	1.867	EIF2AK2,SOD2,PCNA,PRMT1	4
Cell Death and Survival	cell death	Cell death of macrophages	4.82E-04		-1.972	-1.910	EIF2AK2,SOD2,ISG15,HMOX1	4
Cell Death and Survival	apoptosis	Apoptosis of myeloid cells	3.21E-03		-1.954	-1.978	EIF2AK2,SOD2,PALLD,ISG15	4
Cellular Development, Cellular Growth and Proliferation	cell proliferation	Cell proliferation of tumor cell lines	1.45E-03		-1.905	-1.749	PEBP1,DYNC1H1,LACTB,TCP1,HMOX1,PCNA,CNN2,PRMT1,DDX3X,SOD2,UBA2,HSPA5,MAP2K2,MAP1B,VCP	15
Cellular Assembly and Organization, Cellular Function and Maintenance	organization	Organization of cytoplasm	9.69E-05		1.900	2.188	PAK2,ANP32A,DBNL,DYNC1H1,SNX2,CNN2,KPNB1,PRMT1,PLEC,TRIP6,SOD2,PALLD,CAPG,PDLIM7,MAP2K2,MAP1B	16
Cellular Assembly and Organization, Cellular Function and Maintenance	organization	Organization of cytoskeleton	1.19E-04		1.900	2.188	PAK2,ANP32A,DBNL,DYNC1H1,SNX2,CNN2,KPNB1,PRMT1,PLEC,TRIP6,PALLD,CAPG,PDLIM7,MAP2K2,MAP1B	15
Infectious Diseases	replication	Replication of virus	1.09E-06		1.732	1.944	EIF2AK2,SAMHD1,PAK2,IFIT1,ISG15,MAP2K2,PLIN3,VCP,HMOX1,KPNB1,DDX3X	11
Cancer, Organismal Injury and Abnormalities	neoplasia	Neoplasia of cells	1.30E-03		1.732	1.806	EIF2AK2,ANP32A,SNX2,PCNA,DDX3X,CNN2,GSR,ISG15,MAP1B,PAK2,DYNC1H1,HNRNPR,IFIT3,OAS2,TCP1,HMOX1,KPNB1,PLEC,SOD2,LOXL2,IFIT1,UBA2,NPEPPS,MYO1E,HSPA5,MAP2K2,IFI35,MCM3,VCP	29
Cancer, Organismal Injury and Abnormalities	cancer	Cancer of cells	2.77E-04		1.698	1.742	ANP32A,SNX2,PCNA,DDX3X,CNN2,GSR,ISG15,MAP1B,PAK2,DYNC1H1,HNRNPR,IFIT3,OAS2,TCP1,HMOX1,KPNB1,PLEC,SOD2,LOXL2,IFIT1,UBA2,NPEPPS,MYO1E,HSPA5,MAP2K2,IFI35,MCM3,VCP	28
Cellular Assembly and Organization, Cellular Function and Maintenance	organization	Microtubule dynamics	3.16E-04		1.682	1.953	PAK2,ANP32A,DBNL,DYNC1H1,SNX2,KPNB1,PRMT1,PLEC,TRIP6,PALLD,CAPG,MAP2K2,MAP1B	13
Cancer, Organismal Injury and Abnormalities	growth	Growth of tumor	5.90E-03		1.562	1.722	PLEC,SOD2,PAK2,LOXL2,UBA2,HSPA5,MAP2K2,HMOX1,PCNA	9
Neurological Disease	tremor	Tremor	5.99E-05		1.491	1.144	SOD2,DBNL,HSPA5,SCARB2,MAP1B	5
Infectious Diseases	infection	Infection of mammalia	3.10E-03		1.455	1.203	EIF2AK2,SAMHD1,CAPG,ISG15,HMOX1	5
Table 6d. Common molecules network for hPAECs and hPASMCs
hPAECs
ID	Analysis	Molecules in Network	Score	Focus Molecules	Top Diseases and Functions
1	Observation 2	Ap1,Cyclin A,DBNL,EIF2AK2,ERK1/2,GDI2,GSR,IFI35,IFIT1,IFIT3,IFN Beta,IFN type 1,ISG15,Ifn,Ifnar,Interferon alpha,Interferon-Î± Induced,JAK,M6PR,MAP2K2,Mek,OAS2,PAK2,PALLD,PDGF BB,PEBP1,PI3K (family),PLIN3,SAMHD1,SCARB2,Sos,TCR,VTA1,alcohol group acceptor phosphotransferase,growth factor	42	18	Dermatological Diseases and Conditions, Immunological Disease, Organismal Injury and Abnormalities
2	Observation 2	26s Proteasome,ANP32A,ATPase,Actin,Akt,Alp,CAPG,CCT5,CD3,DDX3X,DNA-PK,F Actin,HISTONE,Histone h3,Histone h4,Hsp70,Hsp90,LOXL2,MAP1B,MCM3,MYO1E,NAP1L4,PDLIM7,PLEC,PP2A,PRMT1,RAI14,Rb,TCP1,TRIP6,UBA2,Ubiquitin,VCP,caspase,estrogen receptor	39	17	Cellular Function and Maintenance, Cellular Assembly and Organization, Nervous System Development and Function
3	Observation 2	AAK1,APP,ATP13A1,ATP6V1C1,BZW1,C15orf39,CCDC88C,CDK12,DCTN5,DYNC1H1,ESR2,EYA4,GNL1,HNRNPR,HSPA5,KIF14,KPNB1,LACTB,METTL21A,METTL21C,NPEPPS,NUP88,OTOF,PAFAH1B2,PHF8,PLCD1,RNA polymerase II,RSRC2,Rnr,SAMD1,SNX2,SPART,TMX3,UTP11,ZNF16	20	10	Cancer, Gastrointestinal Disease, Organismal Injury and Abnormalities
4	Observation 2	ADRB,CNN2,Creb,ERK,Focal adhesion kinase,GCLM,HMOX1,IL1,IgG,Ige,Immunoglobulin,Insulin,Jnk,LDL,Lh,MAP2K1/2,MDH2,Mapk,NFkB (complex),P38 MAPK,PCNA,PI3K (complex),Pdgf (complex),Pkc(s),Pro-inflammatory Cytokine,RAS,SEC24A,SOD2,Tgf beta,Tnf (family),Vegf,calpain,cytochrome C,cytokine,hemoglobin	13	7	DNA Replication, Recombination, and Repair, Organismal Injury and Abnormalities, Protein Synthesis
hPASMCs
ID	Analysis	Molecules in Network	Score	Focus Molecules	Top Diseases and Functions
1	Observation 1	Ap1,Cyclin A,DBNL,EIF2AK2,ERK1/2,GDI2,GSR,IFI35,IFIT1,IFIT3,IFN Beta,IFN type 1,ISG15,Ifn,Ifnar,Interferon alpha,Interferon-Î± Induced,JAK,M6PR,MAP2K2,Mek,OAS2,PAK2,PALLD,PDGF BB,PEBP1,PI3K (family),PLIN3,SAMHD1,SCARB2,Sos,TCR,VTA1,alcohol group acceptor phosphotransferase,growth factor	42	18	Dermatological Diseases and Conditions, Immunological Disease, Organismal Injury and Abnormalities
2	Observation 1	26s Proteasome,ANP32A,ATPase,Actin,Akt,Alp,CAPG,CCT5,CD3,DDX3X,DNA-PK,F Actin,HISTONE,Histone h3,Histone h4,Hsp70,Hsp90,LOXL2,MAP1B,MCM3,MYO1E,NAP1L4,PDLIM7,PLEC,PP2A,PRMT1,RAI14,Rb,TCP1,TRIP6,UBA2,Ubiquitin,VCP,caspase,estrogen receptor	39	17	Cellular Function and Maintenance, Cellular Assembly and Organization, Nervous System Development and Function
3	Observation 1	APP,ATP13A1,ATP5PF,BZW1,C19orf33,CCNL1,CHAC2,DMKN,DNASE1L1,DYNC1H1,ERN2,ESR2,HNRNPR,HSPA5,IFIT1B,KPNB1,LACTB,LCT,MAST1,METTL21A,METTL21C,MT-CO2,NPEPPS,RAB11B,RCN2,RNA polymerase II,Rnr,SNRPA,SNRPD2,SNRPD3,SNX2,TMX3,UBR3,UTP11,ZNF740	20	10	Reproductive System Development and Function, Post-Translational Modification, Behavior
4	Observation 1	ADRB,CNN2,Creb,ERK,Focal adhesion kinase,GCLM,HMOX1,IL1,IgG,Ige,Immunoglobulin,Insulin,Jnk,LDL,Lh,MAP2K1/2,MDH2,Mapk,NFkB (complex),P38 MAPK,PCNA,PI3K (complex),Pdgf (complex),Pkc(s),Pro-inflammatory Cytokine,RAS,SEC24A,SOD2,Tgf beta,Tnf (family),Vegf,calpain,cytochrome C,cytokine,hemoglobin	13	7	DNA Replication, Recombination, and Repair, Organismal Injury and Abnormalities, Protein Synthesis
